# Supplementary material for: Serovar and sequence type distribution and phenotypic and genotypic antimicrobial resistance of Salmonella originating from pet animals in Chongqing, China
Source: Microbiol Spectr. 2024 May 17;12(7):e03542-23. doi: 10.1128/spectrum.03542-23 (PMC11218468; doi:10.1128/spectrum.03542-23)
Supplement: Table S1 — Fecal sample information. [file spectrum.03542-23-s0001.xlsx]

## Sheet: Sheet1
TABLE S1. Fecal sample information, including sampling district and location, and animal species, age and health status
Sampling date	Gender	District	Sampling location	Species	Age	Health status	Name of isolates
2018-09-11	Unknown	Beibei	Clinic 1	Dog	Unknown	Health	CQBB20181125DS001
2018-09-11	Unknown	Beibei	Clinic 1	Dog	Unknown	Health
2018-09-11	Unknown	Beibei	Clinic 1	Dog	Unknown	Sick
2018-09-11	Unknown	Beibei	Clinic 1	Dog	Unknown	Health
2018-09-17	Unknown	Beibei	Clinic 1	Dog	Unknown	Health
2018-09-17	Unknown	Beibei	Clinic 1	Dog	Unknown	Sick
2018-09-17	Unknown	Beibei	Clinic 1	Dog	Unknown	Health
2018-09-17	Unknown	Beibei	Clinic 1	Dog	Unknown	Sick
2018-09-17	Unknown	Beibei	Clinic 1	Dog	Unknown	Diarrhea	CQBB20181125DS002
2018-09-24	Unknown	Beibei	Clinic 1	Dog	Unknown	Sick
2018-09-24	Unknown	Beibei	Clinic 1	Dog	Unknown	Sick
2018-09-24	Unknown	Beibei	Clinic 1	Dog	Unknown	Diarrhea
2018-09-24	Unknown	Beibei	Clinic 1	Dog	Unknown	Health
2018-09-24	Unknown	Beibei	Clinic 1	Dog	Unknown	Sick
2018-10-07	Unknown	Beibei	Clinic 1	Dog	Unknown	Sick
2018-10-07	Unknown	Beibei	Clinic 1	Dog	Unknown	Health
2018-10-07	Unknown	Beibei	Clinic 1	Dog	Unknown	Sick
2018-10-07	Unknown	Beibei	Clinic 1	Dog	Unknown	Health
2018-10-07	Unknown	Beibei	Clinic 1	Dog	Unknown	Sick
2018-10-07	Unknown	Beibei	Clinic 1	Dog	Unknown	Health
2018-10-23	Unknown	Beibei	Clinic 1	Dog	Unknown	Sick
2018-10-23	Unknown	Beibei	Clinic 1	Dog	Unknown	Diarrhea
2018-10-23	Unknown	Beibei	Clinic 1	Dog	Unknown	Sick
2018-10-23	Unknown	Beibei	Clinic 1	Dog	Unknown	Sick
2018-10-23	Unknown	Beibei	Clinic 1	Dog	Unknown	Diarrhea
2018-10-23	Unknown	Beibei	Clinic 1	Dog	Unknown	Sick
2018-10-23	Unknown	Beibei	Clinic 1	Dog	Unknown	Sick
2018-10-29	Unknown	Beibei	Clinic 1	Dog	Unknown	Sick	CQBB20181125DS003
2018-10-29	Unknown	Beibei	Clinic 1	Dog	Unknown	Health
2018-10-29	Unknown	Beibei	Clinic 1	Dog	Unknown	Health
2018-10-29	Unknown	Beibei	Clinic 1	Dog	Unknown	Sick
2018-10-29	Unknown	Beibei	Clinic 1	Dog	Unknown	Health
2018-11-05	Unknown	Beibei	Clinic 1	Dog	Unknown	Health
2018-11-05	Unknown	Beibei	Clinic 1	Dog	Unknown	Sick
2018-11-05	Unknown	Beibei	Clinic 1	Dog	Unknown	Diarrhea
2018-11-05	Unknown	Beibei	Clinic 1	Dog	Unknown	Sick
2018-11-05	Unknown	Beibei	Clinic 1	Dog	Unknown	Health
2018-11-05	Unknown	Beibei	Clinic 1	Dog	Unknown	Sick
2018-11-05	Unknown	Beibei	Clinic 1	Dog	Unknown	Sick
2018-11-15	Unknown	Beibei	Clinic 1	Dog	Unknown	Health
2018-11-15	Unknown	Beibei	Clinic 1	Dog	Unknown	Diarrhea
2018-11-15	Unknown	Beibei	Clinic 1	Dog	Unknown	Health
2018-11-15	Unknown	Beibei	Clinic 1	Dog	Unknown	Health
2018-11-15	Unknown	Beibei	Clinic 1	Dog	Unknown	Sick
2019-01-23	Unknown	Beibei	Clinic 1	Dog	Unknown	Sick
2019-01-23	Unknown	Beibei	Clinic 1	Dog	Unknown	Diarrhea
2019-01-23	Unknown	Beibei	Clinic 1	Dog	Unknown	Sick
2019-01-23	Unknown	Beibei	Clinic 1	Dog	Unknown	Health
2019-01-23	Unknown	Beibei	Clinic 1	Dog	Unknown	Sick
2019-01-23	Unknown	Beibei	Clinic 1	Dog	Unknown	Diarrhea
2019-01-23	Unknown	Beibei	Clinic 1	Dog	Unknown	Health
2019-01-23	Unknown	Beibei	Clinic 1	Dog	Unknown	Sick
2019-02-02	Unknown	Beibei	Clinic 1	Dog	Unknown	Sick
2019-02-02	Unknown	Beibei	Clinic 1	Dog	Unknown	Sick
2019-02-02	Unknown	Beibei	Clinic 1	Dog	Unknown	Diarrhea
2019-02-02	Unknown	Beibei	Clinic 1	Dog	Unknown	Sick
2019-02-02	Unknown	Beibei	Clinic 1	Dog	Unknown	Health
2019-02-02	Unknown	Beibei	Clinic 1	Dog	Unknown	Sick
2019-02-02	Unknown	Beibei	Clinic 1	Dog	Unknown	Health
2019-02-02	Unknown	Beibei	Clinic 1	Dog	Unknown	Sick
2018-10-12	Unknown	Beibei	Residential area 1	Dog	Unknown	Health	CQBB18DS001
2018-10-12	Unknown	Beibei	Residential area 1	Dog	Unknown	Health
2018-10-12	Unknown	Beibei	Residential area 1	Dog	Unknown	Health
2018-10-12	Unknown	Beibei	Residential area 1	Dog	Unknown	Health
2018-10-12	Unknown	Beibei	Residential area 1	Dog	Unknown	Health
2018-10-12	Unknown	Beibei	Residential area 1	Dog	Unknown	Health
2018-10-12	Unknown	Beibei	Residential area 1	Dog	Unknown	Health
2018-10-12	Unknown	Beibei	Residential area 1	Dog	Unknown	Health
2018-11-15	Unknown	Beibei	Residential area 1	Dog	Unknown	Health
2018-11-15	Unknown	Beibei	Residential area 1	Dog	Unknown	Health
2018-11-15	Unknown	Beibei	Residential area 1	Dog	Unknown	Health
2018-11-15	Unknown	Beibei	Residential area 1	Dog	Unknown	Health
2018-11-15	Unknown	Beibei	Residential area 1	Dog	Unknown	Health
2018-11-15	Unknown	Beibei	Residential area 1	Dog	Unknown	Health	CQBB18DS002
2018-11-23	Unknown	Beibei	Residential area 1	Dog	Unknown	Health
2018-11-23	Unknown	Beibei	Residential area 1	Dog	Unknown	Health
2018-11-23	Unknown	Beibei	Residential area 1	Dog	Unknown	Health
2018-11-23	Unknown	Beibei	Residential area 1	Dog	Unknown	Health
2018-11-23	Unknown	Beibei	Residential area 1	Dog	Unknown	Health
2018-11-23	Unknown	Beibei	Residential area 1	Dog	Unknown	Health
2018-11-23	Unknown	Beibei	Residential area 1	Dog	Unknown	Health
2018-11-23	Unknown	Beibei	Residential area 1	Dog	Unknown	Health
2018-11-23	Unknown	Beibei	Residential area 1	Dog	Unknown	Health	CQBB18DS003
2018-11-28	Unknown	Beibei	Residential area 1	Dog	Unknown	Health
2018-11-28	Unknown	Beibei	Residential area 1	Dog	Unknown	Health
2018-11-28	Unknown	Beibei	Residential area 1	Dog	Unknown	Health
2018-11-28	Unknown	Beibei	Residential area 1	Dog	Unknown	Health
2018-11-28	Unknown	Beibei	Residential area 1	Dog	Unknown	Health
2018-11-28	Unknown	Beibei	Residential area 1	Dog	Unknown	Health
2018-11-28	Unknown	Beibei	Residential area 1	Dog	Unknown	Health
2018-11-28	Unknown	Beibei	Residential area 1	Dog	Unknown	Health
2018-11-28	Unknown	Beibei	Residential area 1	Dog	Unknown	Health
2018-11-28	Unknown	Beibei	Residential area 1	Dog	Unknown	Health
2018-12-03	Unknown	Beibei	Residential area 1	Dog	Unknown	Health
2018-12-03	Unknown	Beibei	Residential area 1	Dog	Unknown	Health
2018-12-03	Unknown	Beibei	Residential area 1	Dog	Unknown	Health
2018-12-03	Unknown	Beibei	Residential area 1	Dog	Unknown	Health
2018-12-03	Unknown	Beibei	Residential area 1	Dog	Unknown	Health
2018-12-03	Unknown	Beibei	Residential area 1	Dog	Unknown	Health
2018-12-04	Unknown	Beibei	Residential area 1	Dog	Unknown	Health
2018-12-04	Unknown	Beibei	Residential area 1	Dog	Unknown	Health	CQBB18DS004
2018-12-04	Unknown	Beibei	Residential area 1	Dog	Unknown	Health
2018-12-04	Unknown	Beibei	Residential area 1	Dog	Unknown	Health
2018-12-04	Unknown	Beibei	Residential area 1	Dog	Unknown	Health
2018-12-04	Unknown	Beibei	Residential area 1	Dog	Unknown	Health
2018-12-04	Unknown	Beibei	Residential area 1	Dog	Unknown	Health
2018-12-04	Unknown	Beibei	Residential area 1	Dog	Unknown	Health
2018-12-08	Unknown	Beibei	Residential area 1	Dog	Unknown	Health
2018-12-08	Unknown	Beibei	Residential area 1	Dog	Unknown	Health
2018-12-08	Unknown	Beibei	Residential area 1	Dog	Unknown	Health
2018-12-08	Unknown	Beibei	Residential area 1	Dog	Unknown	Health
2018-12-08	Unknown	Beibei	Residential area 1	Dog	Unknown	Health
2018-12-08	Unknown	Beibei	Residential area 1	Dog	Unknown	Health
2018-12-08	Unknown	Beibei	Residential area 1	Dog	Unknown	Health
2018-12-10	Unknown	Beibei	Residential area 1	Dog	Unknown	Health
2018-12-10	Unknown	Beibei	Residential area 1	Dog	Unknown	Health
2018-12-10	Unknown	Beibei	Residential area 1	Dog	Unknown	Health
2018-12-10	Unknown	Beibei	Residential area 1	Dog	Unknown	Health
2018-12-10	Unknown	Beibei	Residential area 1	Dog	Unknown	Health	CQBB18DS005
2018-12-15	Unknown	Beibei	Residential area 1	Dog	Unknown	Health
2018-12-15	Unknown	Beibei	Residential area 1	Dog	Unknown	Health
2018-12-15	Unknown	Beibei	Residential area 1	Dog	Unknown	Health
2018-12-15	Unknown	Beibei	Residential area 1	Dog	Unknown	Health
2018-12-15	Unknown	Beibei	Residential area 1	Dog	Unknown	Health
2018-12-15	Unknown	Beibei	Residential area 1	Dog	Unknown	Health
2018-12-15	Unknown	Beibei	Residential area 1	Dog	Unknown	Health
2018-12-19	Unknown	Beibei	Residential area 1	Dog	Unknown	Health
2018-12-19	Unknown	Beibei	Residential area 1	Dog	Unknown	Health
2018-12-19	Unknown	Beibei	Residential area 1	Dog	Unknown	Health
2018-12-19	Unknown	Beibei	Residential area 1	Dog	Unknown	Health
2018-12-19	Unknown	Beibei	Residential area 1	Dog	Unknown	Health
2018-12-19	Unknown	Beibei	Residential area 1	Dog	Unknown	Health
2018-12-19	Unknown	Beibei	Residential area 1	Dog	Unknown	Health
2018-12-19	Unknown	Beibei	Residential area 1	Dog	Unknown	Health
2018-12-19	Unknown	Beibei	Residential area 1	Dog	Unknown	Health
2018-12-19	Unknown	Beibei	Residential area 1	Dog	Unknown	Health
2018-12-19	Unknown	Beibei	Residential area 1	Dog	Unknown	Health
2018-12-23	Unknown	Beibei	Residential area 1	Dog	Unknown	Health
2018-12-23	Unknown	Beibei	Residential area 1	Cat	Unknown	Health
2018-12-23	Unknown	Beibei	Residential area 1	Cat	Unknown	Health
2018-12-23	Unknown	Beibei	Residential area 1	Cat	Unknown	Health
2018-12-23	Unknown	Beibei	Residential area 1	Cat	Unknown	Health
2018-12-23	Unknown	Beibei	Residential area 1	Cat	Unknown	Health
2018-12-23	Unknown	Beibei	Residential area 1	Cat	Unknown	Health
2018-12-23	Unknown	Beibei	Residential area 1	Cat	Unknown	Health
2018-12-23	Unknown	Beibei	Residential area 1	Cat	Unknown	Health
2018-12-23	Unknown	Beibei	Residential area 1	Cat	Unknown	Health
2018-12-23	Unknown	Beibei	Residential area 1	Cat	Unknown	Health
2018-12-23	Unknown	Beibei	Residential area 1	Cat	Unknown	Health
2018-12-23	Unknown	Beibei	Residential area 1	Cat	Unknown	Health
2018-12-23	Unknown	Beibei	Residential area 1	Cat	Unknown	Health
2018-12-23	Unknown	Beibei	Residential area 1	Cat	Unknown	Health
2018-12-23	Unknown	Beibei	Residential area 1	Cat	Unknown	Health
2018-12-23	Unknown	Beibei	Residential area 1	Cat	Unknown	Health
2018-12-23	Unknown	Beibei	Residential area 1	Cat	Unknown	Health
2018-12-23	Unknown	Beibei	Residential area 1	Cat	Unknown	Health
2018-12-23	Unknown	Beibei	Residential area 1	Cat	Unknown	Health
2018-10-13	Unknown	Yubei	Clinic 2	Dog	Unknown	Sick	CQHM7DS001
2018-10-13	Unknown	Yubei	Clinic 2	Dog	Unknown	Diarrhea
2018-10-13	Unknown	Yubei	Clinic 2	Dog	Unknown	Health
2018-10-13	Unknown	Yubei	Clinic 2	Dog	Unknown	Sick
2018-10-13	Unknown	Yubei	Clinic 2	Dog	Unknown	Diarrhea
2018-10-13	Unknown	Yubei	Clinic 2	Dog	Unknown	Sick
2018-10-13	Unknown	Yubei	Clinic 2	Dog	Unknown	Sick
2018-10-13	Unknown	Yubei	Clinic 2	Dog	Unknown	Diarrhea
2018-10-13	Unknown	Yubei	Clinic 2	Dog	Unknown	Sick
2018-10-17	Unknown	Yubei	Clinic 2	Dog	Unknown	Health
2018-10-17	Unknown	Yubei	Clinic 2	Dog	Unknown	Unknown
2018-10-17	Unknown	Yubei	Clinic 2	Dog	Unknown	Sick
2018-10-17	Unknown	Yubei	Clinic 2	Dog	Unknown	Diarrhea	CQHM7DS002
2018-10-17	Unknown	Yubei	Clinic 2	Dog	Unknown	Sick
2018-10-17	Unknown	Yubei	Clinic 2	Dog	Unknown	Sick
2018-10-17	Unknown	Yubei	Clinic 2	Dog	Unknown	Sick
2018-10-17	Unknown	Yubei	Clinic 2	Dog	Unknown	Diarrhea
2018-10-17	Unknown	Yubei	Clinic 2	Dog	Unknown	Sick
2018-10-24	Unknown	Yubei	Clinic 2	Dog	Unknown	Sick
2018-10-24	Unknown	Yubei	Clinic 2	Dog	Unknown	Sick
2018-10-24	Unknown	Yubei	Clinic 2	Dog	Unknown	Health
2018-10-24	Unknown	Yubei	Clinic 2	Dog	Unknown	Sick
2018-10-24	Unknown	Yubei	Clinic 2	Dog	Unknown	Diarrhea
2018-10-24	Unknown	Yubei	Clinic 2	Dog	Unknown	Sick
2018-10-24	Unknown	Yubei	Clinic 2	Dog	Unknown	Diarrhea
2018-10-24	Unknown	Yubei	Clinic 2	Dog	Unknown	Sick
2018-10-24	Unknown	Yubei	Clinic 2	Dog	Unknown	Health
2018-10-24	Unknown	Yubei	Clinic 2	Dog	Unknown	Sick
2018-10-24	Unknown	Yubei	Clinic 2	Dog	Unknown	Health
2018-10-24	Unknown	Yubei	Clinic 2	Dog	Unknown	Diarrhea
2018-10-24	Unknown	Yubei	Clinic 2	Dog	Unknown	Health
2018-10-24	Unknown	Yubei	Clinic 2	Dog	Unknown	Sick
2018-10-24	Unknown	Yubei	Clinic 2	Dog	Unknown	Health
2018-10-24	Unknown	Yubei	Clinic 2	Dog	Unknown	Sick
2018-10-29	Unknown	Yubei	Clinic 2	Dog	Unknown	Sick
2018-10-29	Unknown	Yubei	Clinic 2	Dog	Unknown	Sick
2018-10-29	Unknown	Yubei	Clinic 2	Dog	Unknown	Diarrhea
2018-10-29	Unknown	Yubei	Clinic 2	Dog	Unknown	Sick
2018-10-29	Unknown	Yubei	Clinic 2	Dog	Unknown	Health
2018-10-29	Unknown	Yubei	Clinic 2	Dog	Unknown	Sick
2018-10-29	Unknown	Yubei	Clinic 2	Dog	Unknown	Sick
2018-10-29	Unknown	Yubei	Clinic 2	Dog	Unknown	Sick
2018-10-29	Unknown	Yubei	Clinic 2	Dog	Unknown	Sick
2018-11-02	Unknown	Yubei	Clinic 2	Dog	Unknown	Sick
2018-11-02	Unknown	Yubei	Clinic 2	Dog	Unknown	Sick
2018-11-02	Unknown	Yubei	Clinic 2	Dog	Unknown	Sick
2018-11-02	Unknown	Yubei	Clinic 2	Dog	Unknown	Diarrhea
2018-11-02	Unknown	Yubei	Clinic 2	Dog	Unknown	Health
2018-11-02	Unknown	Yubei	Clinic 2	Dog	Unknown	Sick
2018-11-02	Unknown	Yubei	Clinic 2	Dog	Unknown	Health
2019-02-15	Unknown	Beibei	Clinic 1	Dog	Unknown	Sick	CQBB8DS002
2019-02-15	Unknown	Beibei	Clinic 1	Dog	Unknown	Diarrhea
2019-02-15	Unknown	Beibei	Clinic 1	Dog	Unknown	Health
2019-02-15	Unknown	Beibei	Clinic 1	Dog	Unknown	Sick
2019-02-15	Unknown	Beibei	Clinic 1	Dog	Unknown	Health
2019-02-15	Unknown	Beibei	Clinic 1	Dog	Unknown	Sick
2019-02-15	Unknown	Beibei	Clinic 1	Dog	Unknown	Health
2019-02-15	Unknown	Beibei	Clinic 1	Dog	Unknown	Sick
2019-02-15	Unknown	Beibei	Clinic 1	Dog	Unknown	Health
2019-02-15	Unknown	Beibei	Clinic 1	Dog	Unknown	Sick
2019-02-15	Unknown	Beibei	Clinic 1	Dog	Unknown	Sick
2019-02-15	Unknown	Beibei	Clinic 1	Dog	Unknown	Diarrhea
2019-02-18	Unknown	Beibei	Clinic 1	Dog	Unknown	Sick
2019-02-18	Unknown	Beibei	Clinic 1	Dog	Unknown	Sick
2019-02-18	Unknown	Beibei	Clinic 1	Dog	Unknown	Sick
2019-02-18	Unknown	Beibei	Clinic 1	Dog	Unknown	Health
2019-02-18	Unknown	Beibei	Clinic 1	Dog	Unknown	Sick
2019-02-18	Unknown	Beibei	Clinic 1	Dog	Unknown	Health	CQBB8DS010
2019-02-18	Unknown	Beibei	Clinic 1	Dog	Unknown	Sick
2019-03-16	Unknown	Beibei	Clinic 1	Dog	Unknown	Sick
2019-03-16	Unknown	Beibei	Clinic 1	Dog	Unknown	Health
2019-03-16	Unknown	Beibei	Clinic 1	Dog	Unknown	Health
2019-03-16	Unknown	Beibei	Clinic 1	Dog	Unknown	Sick
2019-03-16	Unknown	Beibei	Clinic 1	Dog	Unknown	Sick
2019-03-16	Unknown	Beibei	Clinic 1	Dog	Unknown	Sick
2019-03-16	Unknown	Beibei	Clinic 1	Dog	Unknown	Sick
2019-03-16	Unknown	Beibei	Clinic 1	Dog	Unknown	Diarrhea
2019-03-16	Unknown	Beibei	Clinic 1	Dog	Unknown	Sick
2019-03-16	Unknown	Beibei	Clinic 1	Dog	Unknown	Sick
2019-03-16	Unknown	Beibei	Clinic 1	Dog	Unknown	Health
2019-03-16	Unknown	Beibei	Clinic 1	Dog	Unknown	Sick
2019-03-16	Unknown	Beibei	Clinic 1	Dog	Unknown	Health
2019-03-16	Unknown	Beibei	Clinic 1	Dog	Unknown	Sick
2019-03-16	Unknown	Beibei	Clinic 1	Dog	Unknown	Health
2019-03-19	Unknown	Beibei	Clinic 1	Dog	Unknown	Sick
2019-03-19	Unknown	Beibei	Clinic 1	Dog	Unknown	Sick	CQBB8DS008
2019-03-19	Unknown	Beibei	Clinic 1	Dog	Unknown	Sick
2019-03-19	Unknown	Beibei	Clinic 1	Dog	Unknown	Health
2019-03-19	Unknown	Beibei	Clinic 1	Dog	Unknown	Health
2019-03-19	Unknown	Beibei	Clinic 1	Dog	Unknown	Sick
2019-03-19	Unknown	Beibei	Clinic 1	Dog	Unknown	Health
2019-03-19	Unknown	Beibei	Clinic 1	Dog	Unknown	Diarrhea
2019-03-19	Unknown	Beibei	Clinic 1	Dog	Unknown	Sick
2019-03-19	Unknown	Beibei	Clinic 1	Dog	Unknown	Sick
2019-03-19	Unknown	Beibei	Clinic 1	Dog	Unknown	Sick
2019-03-19	Unknown	Beibei	Clinic 1	Dog	Unknown	Sick
2019-03-23	Unknown	Beibei	Clinic 1	Dog	Unknown	Sick
2019-03-23	Unknown	Beibei	Clinic 1	Dog	Unknown	Diarrhea
2019-03-23	Unknown	Beibei	Clinic 1	Dog	Unknown	Sick
2019-03-23	Unknown	Beibei	Clinic 1	Dog	Unknown	Sick
2019-03-23	Unknown	Beibei	Clinic 1	Cat	Unknown	Health	CQBB9CS001
2019-03-23	Unknown	Beibei	Clinic 1	Cat	Unknown	Health
2019-03-23	Unknown	Beibei	Clinic 1	Cat	Unknown	Sick
2019-03-26	Unknown	Beibei	Clinic 1	Cat	Unknown	Health
2019-03-26	Unknown	Beibei	Clinic 1	Cat	Unknown	Diarrhea
2019-03-26	Unknown	Beibei	Clinic 1	Cat	Unknown	Sick
2019-03-26	Unknown	Beibei	Clinic 1	Cat	Unknown	Sick
2019-03-26	Unknown	Beibei	Clinic 1	Cat	Unknown	Sick
2019-03-26	Unknown	Beibei	Clinic 1	Cat	Unknown	Sick
2019-03-26	Unknown	Beibei	Clinic 1	Cat	Unknown	Diarrhea
2019-03-26	Unknown	Beibei	Clinic 1	Cat	Unknown	Sick
2019-03-26	Unknown	Beibei	Clinic 1	Cat	Unknown	Sick
2019-03-26	Unknown	Beibei	Clinic 1	Cat	Unknown	Sick	CQBB9CS003
2019-03-26	Unknown	Beibei	Clinic 1	Cat	Unknown	Sick
2019-03-26	Unknown	Beibei	Clinic 1	Cat	Unknown	Health
2019-03-26	Unknown	Beibei	Clinic 1	Cat	Unknown	Health
2019-03-26	Unknown	Beibei	Clinic 1	Cat	Unknown	Diarrhea
2019-03-26	Unknown	Beibei	Clinic 1	Cat	Unknown	Health
2019-04-01	Unknown	Beibei	Clinic 1	Cat	Unknown	Unknown
2019-04-01	Unknown	Beibei	Clinic 1	Cat	Unknown	Health
2019-04-01	Unknown	Beibei	Clinic 1	Cat	Unknown	Diarrhea
2019-04-01	Unknown	Beibei	Clinic 1	Cat	Unknown	Sick
2019-04-01	Unknown	Beibei	Clinic 1	Cat	Unknown	Health
2019-04-01	Unknown	Beibei	Clinic 1	Cat	Unknown	Sick
2019-04-01	Unknown	Beibei	Clinic 1	Cat	Unknown	Health
2019-04-01	Unknown	Beibei	Clinic 1	Cat	Unknown	Diarrhea
2019-04-01	Unknown	Beibei	Clinic 1	Cat	Unknown	Sick
2019-04-11	Unknown	Beibei	Clinic 1	Cat	Unknown	Diarrhea
2019-04-11	Unknown	Beibei	Clinic 1	Cat	Unknown	Health
2019-04-11	Unknown	Beibei	Clinic 1	Cat	Unknown	Sick
2019-04-11	Unknown	Beibei	Clinic 1	Cat	Unknown	Diarrhea	CQBB9CS005
2019-04-11	Unknown	Beibei	Clinic 1	Cat	Unknown	Sick
2019-04-11	Unknown	Beibei	Clinic 1	Cat	Unknown	Health
2019-04-11	Unknown	Beibei	Clinic 1	Cat	Unknown	Sick
2019-04-16	Unknown	Beibei	Clinic 1	Cat	Unknown	Sick
2019-04-16	Unknown	Beibei	Clinic 1	Cat	Unknown	Diarrhea
2019-04-16	Unknown	Beibei	Clinic 1	Cat	Unknown	Sick
2019-04-16	Unknown	Beibei	Clinic 1	Cat	Unknown	Diarrhea
2019-04-16	Unknown	Beibei	Clinic 1	Cat	Unknown	Health
2019-04-16	Unknown	Beibei	Clinic 1	Cat	Unknown	Sick
2019-04-16	Unknown	Beibei	Clinic 1	Cat	Unknown	Diarrhea
2019-04-21	Unknown	Beibei	Clinic 1	Cat	Unknown	Health
2019-04-21	Unknown	Beibei	Clinic 1	Cat	Unknown	Diarrhea
2019-04-21	Unknown	Beibei	Clinic 1	Cat	Unknown	Sick
2019-04-21	Unknown	Beibei	Clinic 1	Cat	Unknown	Health
2019-04-21	Unknown	Beibei	Clinic 1	Cat	Unknown	Diarrhea
2019-04-21	Unknown	Beibei	Clinic 1	Cat	Unknown	Health
2019-04-21	Unknown	Beibei	Clinic 1	Cat	Unknown	Health
2019-04-24	Unknown	Beibei	Clinic 1	Cat	Unknown	Sick
2019-04-24	Unknown	Beibei	Clinic 1	Cat	Unknown	Health
2019-04-24	Unknown	Beibei	Clinic 1	Cat	Unknown	Sick
2019-04-24	Unknown	Beibei	Clinic 1	Cat	Unknown	Diarrhea
2019-04-24	Unknown	Beibei	Clinic 1	Cat	Unknown	Sick
2019-04-24	Unknown	Beibei	Clinic 1	Cat	Unknown	Diarrhea
2019-04-24	Unknown	Beibei	Clinic 1	Cat	Unknown	Sick
2019-04-24	Unknown	Beibei	Clinic 1	Cat	Unknown	Sick
2019-04-24	Unknown	Beibei	Clinic 1	Cat	Unknown	Sick
2019-04-29	Unknown	Beibei	Clinic 1	Cat	Unknown	Health
2019-04-29	Unknown	Beibei	Clinic 1	Cat	Unknown	Sick
2019-04-29	Unknown	Beibei	Clinic 1	Cat	Unknown	Diarrhea
2019-04-29	Unknown	Beibei	Clinic 1	Cat	Unknown	Sick
2019-04-29	Unknown	Beibei	Clinic 1	Cat	Unknown	Health
2019-04-29	Unknown	Beibei	Clinic 1	Cat	Unknown	Diarrhea
2019-04-29	Unknown	Beibei	Clinic 1	Cat	Unknown	Sick
2019-05-01	Unknown	Beibei	Clinic 1	Cat	Unknown	Diarrhea
2019-05-01	Unknown	Beibei	Clinic 1	Cat	Unknown	Diarrhea
2019-05-01	Unknown	Beibei	Clinic 1	Cat	Unknown	Sick
2019-05-01	Unknown	Beibei	Clinic 1	Cat	Unknown	Diarrhea
2019-05-01	Unknown	Beibei	Clinic 1	Cat	Unknown	Sick
2019-05-01	Unknown	Beibei	Clinic 1	Cat	Unknown	Sick
2019-05-01	Unknown	Beibei	Clinic 1	Cat	Unknown	Sick
2019-05-01	Unknown	Beibei	Clinic 1	Cat	Unknown	Diarrhea
2019-05-01	Unknown	Beibei	Clinic 1	Cat	Unknown	Sick
2019-05-01	Unknown	Beibei	Clinic 1	Cat	Unknown	Diarrhea
2019-05-01	Unknown	Beibei	Clinic 1	Cat	Unknown	Sick
2019-05-01	Unknown	Beibei	Clinic 1	Cat	Unknown	Sick
2019-05-04	Unknown	Beibei	Clinic 1	Cat	Unknown	Diarrhea
2019-05-04	Unknown	Beibei	Clinic 1	Cat	Unknown	Sick
2019-05-04	Unknown	Beibei	Clinic 1	Cat	Unknown	Health
2019-05-04	Unknown	Beibei	Clinic 1	Cat	Unknown	Sick
2019-05-04	Unknown	Beibei	Clinic 1	Cat	Unknown	Sick
2019-05-04	Unknown	Beibei	Clinic 1	Cat	Unknown	Health
2019-05-04	Unknown	Beibei	Clinic 1	Cat	Unknown	Diarrhea
2019-05-04	Unknown	Beibei	Clinic 1	Cat	Unknown	Diarrhea
2019-05-04	Unknown	Beibei	Clinic 1	Cat	Unknown	Diarrhea
2019-05-04	Unknown	Beibei	Clinic 1	Cat	Unknown	Health
2019-05-04	Unknown	Beibei	Clinic 1	Cat	Unknown	Sick
2019-05-04	Unknown	Beibei	Clinic 1	Cat	Unknown	Health
2019-05-04	Unknown	Beibei	Clinic 1	Cat	Unknown	Diarrhea
2019-05-04	Unknown	Beibei	Clinic 1	Cat	Unknown	Sick
2019-05-12	Unknown	Beibei	Clinic 1	Cat	Unknown	Sick
2019-05-12	Unknown	Beibei	Clinic 1	Cat	Unknown	Sick
2019-05-12	Unknown	Beibei	Clinic 1	Cat	Unknown	Diarrhea
2019-05-12	Unknown	Beibei	Clinic 1	Cat	Unknown	Sick
2019-05-12	Unknown	Beibei	Clinic 1	Cat	Unknown	Sick
2019-05-12	Unknown	Beibei	Clinic 1	Cat	Unknown	Health
2019-05-12	Unknown	Beibei	Clinic 1	Cat	Unknown	Health
2019-05-12	Unknown	Beibei	Clinic 1	Cat	Unknown	Health
2019-05-12	Unknown	Beibei	Clinic 1	Cat	Unknown	Diarrhea
2019-05-12	Unknown	Beibei	Clinic 1	Cat	Unknown	Health
2019-05-12	Unknown	Beibei	Clinic 1	Cat	Unknown	Diarrhea
2019-05-16	Unknown	Beibei	Clinic 1	Cat	Unknown	Sick
2019-05-16	Unknown	Beibei	Clinic 1	Cat	Unknown	Sick
2019-05-16	Unknown	Beibei	Clinic 1	Cat	Unknown	Diarrhea
2019-05-16	Unknown	Beibei	Clinic 1	Cat	Unknown	Sick
2019-05-16	Unknown	Beibei	Clinic 1	Cat	Unknown	Diarrhea
2019-05-16	Unknown	Beibei	Clinic 1	Cat	Unknown	Sick
2019-05-16	Unknown	Beibei	Clinic 1	Cat	Unknown	Health
2019-05-16	Unknown	Beibei	Clinic 1	Cat	Unknown	Health
2019-05-16	Unknown	Beibei	Clinic 1	Cat	Unknown	Sick
2019-05-16	Unknown	Beibei	Clinic 1	Cat	Unknown	Diarrhea
2019-03-02	Unknown	Beibei	Clinic 3	Cat	Unknown	Sick
2019-03-02	Unknown	Beibei	Clinic 3	Cat	Unknown	Sick
2019-03-02	Unknown	Beibei	Clinic 3	Cat	Unknown	Diarrhea
2019-03-02	Unknown	Beibei	Clinic 3	Cat	Unknown	Sick
2019-03-02	Unknown	Beibei	Clinic 3	Cat	Unknown	Sick
2019-03-02	Unknown	Beibei	Clinic 3	Cat	Unknown	Sick
2019-03-02	Unknown	Beibei	Clinic 3	Cat	Unknown	Health
2019-03-02	Unknown	Beibei	Clinic 3	Cat	Unknown	Health
2019-03-02	Unknown	Beibei	Clinic 3	Cat	Unknown	Health
2019-03-08	Unknown	Beibei	Clinic 3	Cat	Unknown	Diarrhea
2019-03-08	Unknown	Beibei	Clinic 3	Cat	Unknown	Sick
2019-03-08	Unknown	Beibei	Clinic 3	Cat	Unknown	Sick
2019-03-09	Unknown	Beibei	Clinic 3	Cat	Unknown	Diarrhea
2019-03-09	Unknown	Beibei	Clinic 3	Cat	Unknown	Health
2019-03-09	Unknown	Beibei	Clinic 3	Cat	Unknown	Sick
2019-03-15	Unknown	Beibei	Clinic 3	Cat	Unknown	Sick
2019-03-15	Unknown	Beibei	Clinic 3	Cat	Unknown	Diarrhea
2019-03-15	Unknown	Beibei	Clinic 3	Cat	Unknown	Sick
2018-11-03	Unknown	Beibei	Clinic 4	Cat	Unknown	Sick
2018-11-03	Unknown	Beibei	Clinic 4	Cat	Unknown	Sick
2018-11-03	Unknown	Beibei	Clinic 4	Cat	Unknown	Diarrhea
2018-11-19	Unknown	Beibei	Clinic 4	Cat	Unknown	Sick
2018-11-19	Unknown	Beibei	Clinic 4	Cat	Unknown	Health
2018-12-20	Unknown	Beibei	Clinic 4	Cat	Unknown	Health
2018-12-20	Unknown	Beibei	Clinic 4	Cat	Unknown	Health
2019-11-15	Male	Beibei	Clinic 3	Dog	9 years	Sick	CQBB2019DS001
2019-11-15	Male	Beibei	Clinic 3	Dog	1 year	Health
2019-11-15	Female	Beibei	Clinic 3	Cat	8 months	Health
2019-11-15	Female	Beibei	Clinic 3	Cat	4 months	Diarrhea
2019-11-15	Male	Beibei	Clinic 3	Dog	4 months	Diarrhea
2019-11-15	Male	Beibei	Clinic 3	Dog	3 years	Health
2019-11-15	Female	Beibei	Clinic 3	Dog	5 months	Health
2019-11-19	Male	Beibei	Clinic 4	Dog	Unknown	Health
2019-11-19	Female	Beibei	Clinic 4	Dog	Unknown	Health
2019-11-19	Female	Beibei	Clinic 4	Dog	Unknown	Health
2019-11-19	Female	Beibei	Clinic 4	Dog	Unknown	Health
2019-11-19	Female	Beibei	Clinic 4	Dog	Unknown	Health
2019-11-19	Male	Beibei	Clinic 4	Cat	Unknown	Sick
2019-11-19	Female	Beibei	Clinic 4	Cat	Unknown	Sick
2019-11-19	Male	Beibei	Clinic 4	Dog	Unknown	Sick
2019-11-19	Female	Beibei	Clinic 4	Cat	Unknown	Sick
2019-11-19	Female	Beibei	Clinic 4	Dog	Unknown	Sick
2019-11-19	Male	Beibei	Clinic 4	Dog	Unknown	Sick
2019-11-19	Male	Beibei	Clinic 4	Cat	Unknown	Sick
2019-11-25	Male	Beibei	Clinic 4	Cat	1 month	Sick
2019-11-25	Male	Beibei	Clinic 4	Cat	2 years	Sick
2019-11-25	Male	Beibei	Clinic 4	Cat	2 months	Sick
2019-11-25	Female	Beibei	Clinic 4	Dog	3 years	Sick
2019-11-25	Male	Beibei	Clinic 4	Cat	8 years	Sick
2019-11-25	Male	Beibei	Clinic 4	Dog	5 years	Sick
2019-11-25	Male	Beibei	Clinic 4	Dog	6 years	Sick	CQBB2019DS002
2019-11-25	Male	Beibei	Clinic 4	Dog	2 years	Sick
2019-11-25	Female	Beibei	Clinic 4	Dog	4 years	Sick
2019-11-25	Male	Beibei	Clinic 4	Dog	2 months	Sick
2019-12-05	Female	Beibei	Clinic 1	Dog	14 years	Sick
2019-12-05	Male	Beibei	Clinic 1	Dog	3 months	Sick
2019-12-05	Male	Beibei	Clinic 1	Dog	6 months	Sick
2019-12-05	Female	Beibei	Clinic 1	Dog	3 years	Sick
2019-12-05	Female	Beibei	Clinic 1	Dog	4 years	Sick
2019-12-05	Male	Beibei	Clinic 1	Dog	5 years	Sick
2019-12-05	Male	Beibei	Clinic 1	Dog	6 years	Sick
2019-12-05	Male	Beibei	Clinic 1	Dog	1 year	Sick
2019-12-05	Female	Beibei	Clinic 1	Dog	1 year	Sick
2019-12-05	Male	Beibei	Clinic 1	Dog	2 months	Sick
2019-12-05	Female	Beibei	Clinic 1	Dog	11 years	Sick
2019-12-05	Male	Beibei	Clinic 1	Dog	4 years	Sick
2019-12-05	Male	Beibei	Clinic 1	Dog	6 months	Sick
2019-12-12	Female	Beibei	Clinic 1	Dog	2 years	Sick
2019-12-12	Female	Beibei	Clinic 1	Cat	6 months	Sick
2019-12-12	Female	Beibei	Clinic 1	Dog	1 year	Sick
2019-12-12	Male	Beibei	Clinic 1	Dog	1 year	Sick
2019-12-12	Male	Beibei	Clinic 1	Dog	Unknown	Sick
2019-12-12	Female	Beibei	Clinic 1	Dog	Unknown	Sick
2019-12-12	Female	Beibei	Clinic 1	Dog	1 year and 4 months	Sick
2019-12-12	Male	Beibei	Clinic 1	Dog	4 years	Sick	CQBB2019DS003
2019-12-12	Male	Beibei	Clinic 1	Dog	2 years	Sick
2019-12-12	Male	Beibei	Clinic 1	Dog	1 year	Sick
2019-12-12	Female	Beibei	Clinic 1	Dog	9 years	Sick
2019-12-12	Male	Beibei	Clinic 1	Dog	1 year	Sick
2019-12-12	Male	Beibei	Clinic 1	Dog	2 years and 6 months	Sick
2019-12-13	Female	Beibei	Clinic 1	Dog	9 months	Sick
2019-12-13	Male	Beibei	Clinic 1	Cat	3 years	Sick
2019-12-13	Male	Beibei	Clinic 1	Dog	4 years	Sick
2019-12-13	Female	Beibei	Clinic 1	Cat	4 months	Sick
2019-12-13	Female	Beibei	Clinic 1	Cat	6 months	Sick
2019-12-18	Male	Beibei	Clinic 4	Dog	3 years	Sick
2019-12-18	Male	Beibei	Clinic 4	Dog	2 years	Sick
2019-12-18	Female	Beibei	Clinic 1	Dog	2 months	Sick
2019-12-18	Male	Beibei	Clinic 1	Dog	3 years	Sick
2019-12-18	Female	Beibei	Clinic 1	Dog	5 years	Sick	CQBB2019DS004
2019-12-18	Male	Beibei	Clinic 1	Cat	2 years	Sick
2019-12-18	Male	Beibei	Clinic 4	Dog	3 months	Sick
2019-12-18	Male	Beibei	Clinic 4	Dog	6 months	Sick
2019-12-18	Female	Beibei	Clinic 4	Dog	4 months	Sick
2019-12-18	Female	Beibei	Clinic 4	Dog	3.5 months	Sick
2019-12-21	Male	Beibei	Clinic 1	Dog	4 years	Sick
2019-12-21	Female	Beibei	Clinic 1	Dog	15 years	Sick
2019-12-21	Male	Beibei	Clinic 1	Dog	4 years	Health
2019-12-21	Male	Beibei	Clinic 1	Cat	Unknown	Sick
2019-12-21	Female	Beibei	Clinic 1	Dog	Unknown	Sick
2019-12-21	Female	Beibei	Clinic 1	Dog	Unknown	Sick
2019-12-21	Male	Beibei	Clinic 1	Dog	Unknown	Sick
2019-12-21	Female	Beibei	Clinic 1	Dog	1 year	Sick
2019-12-21	Male	Beibei	Clinic 1	Dog	2 years	Sick
2020-01-07	Male	Beibei	Clinic 1	Dog	1 year	Sick
2020-01-07	Female	Beibei	Clinic 1	Dog	1.5 months	Sick
2020-01-07	Male	Beibei	Clinic 1	Dog	7 months	Sick
2020-01-07	Male	Beibei	Clinic 1	Dog	3 months	Sick
2020-01-07	Female	Beibei	Clinic 1	Dog	3.5 months	Sick
2020-01-07	Male	Beibei	Clinic 1	Dog	10 months	Sick
2020-01-07	Male	Beibei	Clinic 1	Dog	4 years	Sick
2020-01-07	Male	Beibei	Clinic 1	Dog	12 years	Sick
2020-01-07	Female	Beibei	Clinic 1	Dog	3.5 years	Sick	CQBB2019DS005
2020-01-07	Female	Beibei	Clinic 5	Cat	1 year	Health
2020-01-07	Female	Beibei	Clinic 5	Dog	2 months	Health
2020-01-07	Female	Beibei	Clinic 5	Dog	2 months	Health
2020-01-07	Male	Beibei	Clinic 5	Dog	2 years	Health
2020-01-07	Female	Beibei	Clinic 5	Dog	2 years	Health
2020-01-07	Female	Beibei	Clinic 5	Dog	8 months	Health
2020-01-07	Male	Beibei	Clinic 5	Dog	2 years	Health
2020-01-07	Male	Beibei	Clinic 5	Dog	8 years	Health
2020-01-07	Female	Beibei	Clinic 5	Dog	2 years	Health
2020-01-07	Female	Beibei	Clinic 5	Dog	8 months	Health
2020-01-07	Male	Beibei	Clinic 5	Dog	6 months	Health
2020-01-07	Female	Beibei	Pet shop 1	Cat	2 years	Health
2020-01-07	Female	Beibei	Pet shop 1	Cat	1 year	Health
2020-01-07	Female	Beibei	Pet shop 1	Cat	2 months	Health
2020-01-07	Female	Beibei	Pet shop 1	Cat	3 months	Health
2020-01-07	Female	Beibei	Pet shop 1	Cat	2 months	Health
2020-01-07	Male	Beibei	Pet shop 1	Cat	2 months	Health
2020-01-07	Male	Beibei	Pet shop 1	Cat	2 years	Health
2020-01-07	Male	Beibei	Pet shop 1	Cat	3 months	Health
2020-01-07	Male	Beibei	Pet shop 1	Cat	3 months	Health
2020-01-07	Female	Beibei	Pet shop 1	Cat	3 months	Health
2020-01-07	Female	Beibei	Pet shop 1	Cat	3 months	Health
2020-01-07	Female	Beibei	Pet shop 1	Cat	2 months	Health
2020-01-07	Female	Beibei	Pet shop 1	Cat	2 months	Health
2020-01-07	Male	Beibei	Pet shop 1	Cat	2 months	Health
2020-01-07	Female	Beibei	Pet shop 1	Cat	2 months	Health
2020-01-07	Female	Beibei	Pet shop 1	Cat	2 months	Health
2020-01-07	Female	Beibei	Pet shop 1	Cat	2 months	Health
2020-01-07	Female	Beibei	Pet shop 1	Cat	2 months	Health
2020-01-07	Female	Beibei	Pet shop 1	Cat	2 months	Health
2020-01-07	Male	Beibei	Pet shop 1	Cat	2 years	Health
2020-01-07	Male	Beibei	Pet shop 1	Cat	5 years	Health
2020-01-07	Male	Beibei	Pet shop 1	Cat	1 year	Health
2020-01-07	Male	Beibei	Pet shop 1	Cat	3 years	Health
2020-01-07	Male	Beibei	Pet shop 1	Cat	3 years	Health
2020-01-07	Male	Beibei	Pet shop 1	Cat	3 months	Health
2020-01-07	Male	Beibei	Pet shop 1	Cat	3 months	Health
2020-01-11	Male	Beibei	Clinic 1	Cat	8 years	Sick
2020-01-11	Female	Beibei	Clinic 1	Cat	4 months	Sick
2020-01-11	Male	Beibei	Clinic 1	Cat	4 months	Sick
2020-01-11	Male	Beibei	Clinic 1	Dog	3 months	Sick
2020-01-11	Male	Beibei	Clinic 1	Dog	7 months	Sick
2020-01-11	Female	Beibei	Clinic 1	Dog	12 years	Sick
2020-06-15	Female	Beibei	Pet shop 2	Dog	2.5 months	Health
2020-06-15	Female	Beibei	Pet shop 2	Dog	2 months	Health
2020-06-15	Male	Beibei	Pet shop 1	Cat	2 months	Health
2020-06-15	Female	Beibei	Pet shop 1	Cat	2 months	Health
2020-06-15	Female	Beibei	Pet shop 1	Cat	2 months	Health
2020-06-15	Male	Beibei	Pet shop 1	Cat	2 years	Health
2020-06-15	Male	Beibei	Pet shop 1	Cat	1 year	Health
2020-06-15	Female	Beibei	Pet shop 1	Cat	2 months	Health
2020-06-15	Female	Beibei	Pet shop 1	Cat	2 months	Health
2020-06-15	Male	Beibei	Pet shop 1	Cat	2 months	Health
2020-06-15	Male	Beibei	Pet shop 3	Dog	3 months	Health
2020-06-15	Female	Beibei	Pet shop 3	Dog	3 months	Health
2020-06-15	Male	Beibei	Pet shop 3	Dog	3 months	Health
2020-06-15	Male	Beibei	Pet shop 1	Cat	2 months	Health
2020-06-15	Female	Beibei	Pet shop 1	Cat	2 months	Health
2020-06-15	Female	Beibei	Pet shop 1	Cat	2 months	Health
2020-06-15	Female	Beibei	Pet shop 1	Cat	2 years	Health
2020-06-15	Male	Beibei	Plaza 1	Dog	4 months	Health
2020-06-15	Male	Beibei	Plaza 1	Cat	4 months	Health
2020-06-15	Male	Beibei	Plaza 1	Dog	2 years	Health
2020-06-15	Male	Beibei	Plaza 1	Cat	2 years	Health
2020-06-18	Female	Beibei	Plaza 2	Cat	2 months	Health
2020-06-18	Male	Beibei	Plaza 2	Dog	1.5 months	Health
2020-06-18	Male	Beibei	Plaza 2	Cat	3 months	Health
2020-06-18	Male	Beibei	Plaza 2	Cat	3 months	Health
2020-06-18	Male	Beibei	Plaza 2	Dog	8 years	Health
2020-06-19	Male	Beibei	Clinic 5	Dog	2 months	Health
2020-06-19	Male	Beibei	Clinic 5	Cat	4 months	Health
2020-06-19	Male	Beibei	Clinic 5	Cat	2 years	Health
2020-06-19	Female	Beibei	Clinic 5	Dog	3 years	Health
2020-06-19	Female	Beibei	Clinic 5	Dog	7 years	Health
2020-06-19	Female	Beibei	Clinic 5	Cat	2 months	Health
2020-06-19	Male	Beibei	Clinic 5	Cat	2 months	Health
2020-06-19	Male	Beibei	Clinic 5	Dog	4 years	Health
2020-06-19	Female	Beibei	Clinic 5	Dog	5 months	Health
2020-06-19	Male	Beibei	Clinic 5	Dog	4 months	Health
2020-06-19	Male	Beibei	Clinic 5	Cat	8 years	Health
2020-06-19	Female	Beibei	Clinic 1	Dog	1 year	Sick
2020-06-19	Male	Beibei	Clinic 1	Dog	7 years	Sick
2020-06-19	Male	Beibei	Clinic 1	Dog	6 months	Sick
2020-06-19	Male	Beibei	Clinic 1	Dog	1 year	Diarrhea
2020-06-19	Male	Beibei	Clinic 1	Cat	10 months	Sick	CQBB2020CS001
2020-06-19	Female	Beibei	Clinic 1	Dog	15 years	Sick
2020-06-19	Male	Beibei	Clinic 1	Dog	7 years	Sick
2020-06-19	Female	Yubei	Clinic 2	Dog	2 years	Health
2020-06-19	Male	Yubei	Clinic 2	Dog	7 months	Health
2020-06-19	Female	Yubei	Clinic 2	Dog	2 years	Health
2020-06-19	Male	Yubei	Clinic 2	Dog	1 year	Health
2020-06-26	Female	Beibei	Clinic 1	Dog	1 year	Sick
2020-06-26	Female	Beibei	Clinic 1	Dog	1 year	Sick
2020-06-26	Female	Beibei	Clinic 1	Dog	2 years	Sick
2020-06-26	Female	Beibei	Clinic 1	Dog	2 years	Sick
2020-06-26	Female	Beibei	Clinic 1	Dog	8 months	Sick
2020-06-26	Female	Beibei	Clinic 1	Dog	1 year	Sick
2020-06-26	Female	Beibei	Clinic 1	Dog	3 months	Sick
2020-06-26	Female	Beibei	Clinic 1	Dog	3 months	Sick
2020-06-26	Female	Beibei	Clinic 1	Dog	2 months	Sick
2020-06-26	Female	Beibei	Clinic 1	Dog	4 months	Sick
2020-06-26	Female	Beibei	Clinic 1	Dog	2 years	Sick
2020-06-26	Female	Beibei	Clinic 1	Dog	2 years	Sick
2020-06-26	Female	Beibei	Clinic 1	Dog	1 year	Sick
2020-06-26	Female	Beibei	Clinic 1	Dog	1 year	Sick
2020-06-26	Female	Beibei	Clinic 1	Dog	5 years	Sick
2020-06-26	Female	Beibei	Plaza 2	Dog	2 years	Health
2020-06-26	Female	Beibei	Plaza 2	Cat	2 years	Health
2020-06-26	Female	Beibei	Plaza 2	Dog	2 years	Health
2020-06-26	Female	Beibei	Plaza 2	Dog	2 years	Health
2020-06-26	Female	Beibei	Plaza 2	Cat	3-4 months	Health
2020-06-26	Female	Beibei	Plaza 2	Cat	3-4 months	Health
2020-07-03	Male	Beibei	Clinic 5	Dog	4 years	Health
2020-07-03	Male	Beibei	Clinic 5	Cat	3 months	Sick
2020-07-03	Male	Beibei	Clinic 5	Dog	6 months	Health
2020-07-03	Male	Beibei	Clinic 5	Cat	3 years	Health
2020-07-03	Male	Beibei	Pet shop 4	Cat	3 years	Health
2020-07-03	Male	Beibei	Pet shop 4	Cat	3 years	Health
2020-07-03	Male	Beibei	Pet shop 4	Cat	3 years	Health
2020-07-03	Female	Beibei	Pet shop 4	Cat	3 years	Health
2020-07-03	Female	Beibei	Pet shop 4	Cat	4 years	Health
2020-07-03	Female	Beibei	Pet shop 4	Cat	4 years	Health
2020-07-03	Female	Beibei	Pet shop 3	Cat	4 years	Health
2020-07-03	Male	Beibei	Pet shop 3	Cat	4 years	Health
2020-07-03	Male	Beibei	Pet shop 3	Cat	1 year	Health
2020-07-03	Female	Beibei	Pet shop 3	Cat	1 year	Health
2020-07-03	Female	Beibei	Pet shop 3	Cat	1 year	Health
2020-07-03	Female	Beibei	Clinic 5	Dog	3 years	Health
2020-07-03	Male	Beibei	Clinic 1	Dog	8 years	Sick
2020-07-03	Female	Beibei	Clinic 1	Dog	5 years	Sick
2020-07-03	Female	Beibei	Clinic 1	Dog	2 years	Sick
2020-07-03	Male	Beibei	Clinic 1	Dog	2 years	Diarrhea
2020-07-03	Male	Beibei	Clinic 1	Dog	3 years	Sick
2020-07-03	Female	Beibei	Clinic 1	Dog	1 year	Sick
2020-07-03	Female	Beibei	Clinic 1	Cat	6 months	Diarrhea
2020-07-03	Female	Beibei	Clinic 1	Cat	3 months	Diarrhea
2020-07-03	Male	Beibei	Clinic 1	Dog	2 years	Sick
2020-07-03	Male	Beibei	Clinic 1	Dog	9 months	Sick
2020-07-03	Male	Beibei	Clinic 1	Cat	1 year	Sick
2020-07-03	Female	Beibei	Clinic 1	Cat	3 years	Sick
2020-07-03	Male	Beibei	Clinic 1	Dog	2 years	Sick
2020-07-03	Female	Beibei	Clinic 1	Dog	4 years	Sick
2020-07-03	Female	Beibei	Clinic 1	Dog	3 years	Sick
2020-07-03	Male	Beibei	Clinic 1	Cat	6 months	Sick
2020-07-03	Male	Yubei	Clinic 2	Dog	1.5 years	Health
2020-07-03	Female	Yubei	Clinic 2	Dog	2 years	Health
2020-07-03	Male	Yubei	Clinic 2	Dog	6 months	Sick
2020-07-03	Female	Yubei	Clinic 2	Dog	2 years	Health
2020-07-03	Female	Yubei	Clinic 2	Dog	5 years	Health
2020-07-10	Female	Jiangbei	Clinic 6	Cat	6 months	Diarrhea
2020-07-10	Male	Jiangbei	Clinic 6	Dog	2 years	Sick
2020-07-10	Female	Jiangbei	Clinic 6	Dog	4 years	Health
2020-07-10	Male	Jiangbei	Clinic 6	Dog	5 years	Health
2020-07-10	Male	Jiangbei	Clinic 6	Cat	3 years	Health
2020-07-10	Male	Jiangbei	Clinic 6	Cat	4 years	Diarrhea
2020-07-10	Male	Jiangbei	Clinic 6	Dog	3 months	Health
2020-07-10	Male	Jiangbei	Clinic 6	Dog	10 years	Health
2020-07-10	Male	Jiangbei	Clinic 6	Parrot	1 year	Health
2020-07-10	Male	Jiangbei	Clinic 6	Hedgehog	1 year	Health
2020-07-10	Female	Jiangbei	Clinic 6	Cat	5 months	Health
2020-07-10	Male	Jiangbei	Clinic 6	Dog	1 year	Health
2020-07-10	Male	Jiangbei	Clinic 6	Dog	1 year	Sick
2020-07-10	Male	Jiangbei	Clinic 6	Dog	3 months	Health
2020-07-10	Male	Jiangbei	Clinic 6	Dog	3 months	Health
2020-07-10	Male	Jiangbei	Clinic 6	Dog	6-7 months	Sick
2020-07-10	Female	Jiangbei	Clinic 6	Dog	9 months	Health
2020-07-10	Male	Yubei	Clinic 2	Dog	12 years	Sick
2020-07-10	Male	Yubei	Clinic 2	Dog	10 years	Sick
2020-07-10	Female	Yubei	Clinic 2	Dog	4 years	Sick
2020-07-10	Male	Yubei	Clinic 2	Cat	7 years	Sick
2020-07-10	Male	Yubei	Clinic 2	Cat	7 years	Health
2020-07-10	Male	Yubei	Clinic 2	Dog	2 years	Health
2020-07-10	Female	Beibei	Clinic 1	Dog	2 years	Health
2020-07-10	Female	Beibei	Clinic 1	Dog	1 year	Sick
2020-07-10	Male	Beibei	Clinic 1	Cat	6 months	Sick
2020-07-10	Male	Beibei	Clinic 1	Cat	1.5 years	Sick
2020-07-10	Female	Beibei	Clinic 1	Dog	2 years	Sick
2020-07-10	Male	Beibei	Clinic 1	Dog	2.5 years	Sick
2020-07-10	Female	Beibei	Clinic 1	Dog	1 year	Sick
2020-07-11	Female	Yubei	Clinic 7	Dog	8 months	Sick
2020-07-11	Female	Yubei	Clinic 7	Cat	4 months	Health
2020-07-11	Female	Yubei	Clinic 7	Dog	2 months	Sick
2020-07-11	Female	Yubei	Clinic 7	Dog	4 years	Sick
2020-07-11	Female	Yubei	Clinic 7	Dog	2 years	Health
2020-07-11	Female	Yubei	Clinic 7	Dog	1 year	Health	CQYB2020DS002
2020-07-11	Male	Beibei	Clinic 8	Dog	1.5 years	Sick
2020-07-11	Male	Beibei	Clinic 8	Dog	3 years	Sick	CQBB2020DS003
2020-07-11	Male	Beibei	Clinic 8	Dog	2 years	Sick	CQBB2020DS004
2020-07-11	Female	Beibei	Clinic 8	Dog	2 months	Health
2020-07-11	Male	Beibei	Clinic 8	Dog	2 months	Health
2020-07-11	Female	Beibei	Clinic 8	Dog	1.5 years	Health	CQBB2020DS005
2020-07-11	Female	Beibei	Clinic 8	Cat	1.5 years	Health
2020-07-11	Male	Beibei	Clinic 8	Dog	6 months	Health
2020-07-11	Female	Beibei	Clinic 8	Dog	3 years	Health
2020-07-11	Male	Beibei	Clinic 8	Dog	3 years	Health	CQBB2020DS006
2020-07-11	Female	Jiangbei	Clinic 6	Cat	1 year	Sick
2020-07-11	Male	Jiangbei	Clinic 6	Cat	2 years	Health
2020-07-11	Female	Jiangbei	Clinic 6	Cat	4 years	Diarrhea
2020-07-11	Female	Jiangbei	Clinic 6	Dog	3 years	Sick
2020-07-11	Male	Jiangbei	Clinic 6	Dog	5 years	Sick
2020-07-11	Female	Jiangbei	Clinic 6	Cat	1 year	Sick
2020-07-11	Female	Jiangbei	Clinic 6	Cat	1 year	Sick
2020-07-11	Male	Jiangbei	Clinic 6	Dog	3 years	Health
2020-07-11	Male	Jiangbei	Clinic 6	Cat	3 years	Health
2020-07-11	Female	Jiangbei	Clinic 6	Cat	2 years	Health
2020-07-11	Male	Jiangbei	Clinic 6	Cat	1 year	Health
2020-07-11	Male	Jiangbei	Clinic 6	Cat	1 year	Health
2020-07-11	Female	Jiangbei	Clinic 6	Cat	6 months	Health
2020-07-11	Male	Jiangbei	Clinic 6	Dog	2 months	Diarrhea
2020-07-11	Male	Jiangbei	Clinic 6	Dog	7 years	Diarrhea
2020-07-11	Male	Jiangbei	Clinic 6	Dog	6 months	Health
2020-07-11	Female	Jiangbei	Clinic 6	Dog	7 months	Health
2020-07-11	Male	Jiangbei	Clinic 6	Dog	2 months	Health
2020-07-11	Male	Jiangbei	Clinic 6	Dog	1 year	Health
2020-07-11	Male	Jiangbei	Clinic 6	Dog	1 year	Sick
2020-07-11	Unknown	Jiangbei	Clinic 6	Parrot	Unknown	Health
2020-07-11	Male	Jiangbei	Clinic 6	Turtle	4 years	Health	CQJB2020TS007
2020-07-11	Unknown	Jiangbei	Clinic 6	Hedgehog	Unknown	Health
2020-07-11	Female	Jiangbei	Clinic 6	Dog	4 years	Health
2020-07-12	Female	Beibei	Pet shop 5	Parrot	1.5 years	Health
2020-07-12	Female	Beibei	Pet shop 5	Parrot	1 year	Health
2020-07-12	Female	Beibei	Pet shop 5	Parrot	1 year	Health
2020-07-12	Female	Beibei	Pet shop 5	Parrot	1.5 years	Health
2020-07-12	Female	Beibei	Pet shop 5	Parrot	1.5 years	Health
2020-07-12	Female	Beibei	Pet shop 5	Parrot	1.5 years	Health
2020-07-12	Female	Beibei	Pet shop 5	Parrot	1 year	Health
2020-07-12	Female	Beibei	Pet shop 5	Pet rabbit	1 year	Health
2020-07-12	Female	Beibei	Pet shop 5	Pet rabbit	1 year	Health
2020-07-12	Female	Beibei	Pet shop 6	Turtle	2 years	Health	CQBB2020TS008
2020-07-12	Female	Beibei	Pet shop 6	Turtle	4 years	Health	CQBB2020TS009
2020-07-12	Female	Beibei	Clinic 8	Dog	1 year	Health
2020-07-12	Female	Beibei	Clinic 8	Dog	2 months	Health
2020-07-14	Unknown	Jiangbei	Clinic 6	Parrot	Unknown	Health
2020-07-14	Unknown	Jiangbei	Clinic 6	Hedgehog	Unknown	Health
2020-07-14	Female	Jiangbei	Clinic 6	Dog	4 months	Health
2020-07-14	Male	Jiangbei	Clinic 6	Dog	1 year	Health
2020-07-14	Male	Jiangbei	Clinic 6	Cat	2 months	Health
2020-07-14	Male	Jiangbei	Clinic 6	Cat	2 months	Health
2020-07-14	Male	Jiangbei	Clinic 6	Cat	1 year	Health
2020-07-14	Female	Jiangbei	Clinic 6	Cat	2 years	Health
2020-07-14	Male	Jiangbei	Clinic 6	Cat	2 years	Health
2020-07-14	Female	Jiangbei	Clinic 6	Cat	8 months	Health
2020-07-14	Female	Jiangbei	Clinic 6	Cat	4 months	Health
2020-07-14	Female	Jiangbei	Clinic 6	Cat	2 years	Health
2020-07-14	Male	Jiangbei	Clinic 6	Cat	5 months	Health
2020-07-14	Female	Jiangbei	Clinic 6	Cat	5 months	Health
2020-07-14	Male	Jiangbei	Clinic 6	Cat	2 years	Health
2020-07-14	Male	Jiangbei	Clinic 6	Dog	1 year	Health
2020-07-14	Male	Yubei	Clinic 2	Dog	2 years	Health
2020-07-14	Male	Yubei	Clinic 2	Cat	4 months	Sick
2020-07-14	Male	Yubei	Clinic 2	Dog	2 years	Health
2020-07-14	Female	Yubei	Clinic 2	Dog	4 years	Health
2020-07-14	Male	Yubei	Clinic 2	Cat	8 months	Health
2020-07-14	Male	Yubei	Clinic 7	Cat	1 year	Diarrhea
2020-07-14	Female	Yubei	Clinic 7	Cat	2 months	Health
2020-07-14	Male	Yubei	Clinic 7	Cat	5 months	Sick
2020-07-14	Male	Yubei	Clinic 7	Cat	3 years	Sick
2020-07-14	Male	Yubei	Clinic 7	Cat	2 years	Diarrhea
2020-07-17	Male	Beibei	Clinic 8	Dog	1 year	Health	CQBB2020DS010
2020-07-17	Female	Beibei	Clinic 8	Dog	2 months	Health
2020-07-17	Male	Beibei	Clinic 8	Dog	2 months	Health
2020-07-17	Male	Beibei	Clinic 8	Dog	1 year	Health
2020-07-17	Female	Beibei	Clinic 8	Cat	2 years	Health
2020-07-17	Male	Beibei	Clinic 8	Dog	8 months	Health
2020-07-17	Male	Beibei	Clinic 8	Dog	8 months	Health
2020-07-17	Female	Beibei	Clinic 8	Dog	3 years	Health
2020-07-17	Male	Beibei	Clinic 8	Dog	1.5 years	Health
2020-07-17	Male	Beibei	Clinic 8	Dog	3 years	Health
2020-07-17	Female	Beibei	Clinic 8	Cat	1 year	Health
2020-07-17	Female	Beibei	Clinic 1	Dog	4 years	Sick
2020-07-17	Female	Beibei	Clinic 1	Dog	1 year	Sick
2020-07-17	Male	Beibei	Clinic 1	Dog	1.5 years	Sick
2020-07-17	Male	Beibei	Clinic 1	Dog	3 years	Sick
2020-07-17	Male	Beibei	Clinic 1	Dog	1 year	Sick
2020-07-17	Male	Beibei	Clinic 1	Dog	6 years	Sick
2020-07-17	Male	Beibei	Clinic 1	Dog	2 years	Sick
2020-07-17	Male	Beibei	Clinic 1	Dog	1 year	Sick
2020-07-17	Female	Beibei	Clinic 1	Dog	7 months	Sick
2020-07-17	Male	Beibei	Clinic 1	Dog	2 years	Sick
2020-07-17	Male	Beibei	Clinic 1	Dog	5 years	Sick
2020-07-17	Male	Beibei	Clinic 1	Dog	3 years	Sick
2020-07-17	Female	Beibei	Clinic 1	Dog	2 years	Sick
2020-07-18	Male	Jiangbei	Clinic 6	Parrot	1 year	Health
2020-07-18	Male	Jiangbei	Clinic 6	Cat	2 years	Health
2020-07-18	Female	Jiangbei	Clinic 6	Cat	1 year	Health
2020-07-18	Unknown	Jiangbei	Clinic 6	Hedgehog	1 year	Health
2020-07-18	Male	Jiangbei	Clinic 6	Cat	1 year	Health
2020-07-18	Male	Jiangbei	Clinic 6	Dog	6 years	Health
2020-07-18	Female	Jiangbei	Clinic 6	Cat	9 months	Health
2020-07-18	Male	Jiangbei	Clinic 6	Dog	4 years	Health
2020-07-18	Male	Yubei	Clinic 7	Cat	7 months	Sick
2020-07-18	Male	Yubei	Clinic 7	Dog	2 years	Diarrhea
2020-07-18	Male	Yubei	Clinic 7	Cat	2 years	Diarrhea
2020-07-18	Female	Yubei	Clinic 7	Dog	10 years	Sick
2020-07-18	Male	Yubei	Clinic 7	Cat	7 months	Health
2020-07-18	Female	Yubei	Clinic 7	Dog	1 year	Health
2020-07-18	Female	Yubei	Clinic 7	Dog	12 years	Sick
2020-07-18	Female	Yubei	Clinic 7	Cat	2 months	Diarrhea
2020-07-18	Female	Yubei	Clinic 7	Cat	1 year	Health
2020-07-18	Male	Yubei	Clinic 2	Cat	2 months	Health
2020-07-18	Female	Yubei	Clinic 2	Cat	6 months	Health
2020-07-18	Male	Yubei	Clinic 2	Dog	1 year	Health
2020-07-18	Male	Yubei	Clinic 2	Cat	1.5 years	Health
2020-07-19	Female	Yuzhong	Clinic 9	Dog	3 months	Health	CQYZ2020DS013
2020-07-19	Male	Yuzhong	Clinic 9	Dog	10 years	Sick
2020-07-19	Male	Yuzhong	Clinic 9	Dog	Unknown	Sick
2020-07-19	Female	Yuzhong	Clinic 9	Dog	Unknown	Health
2020-07-19	Male	Yuzhong	Clinic 9	Dog	4 years	Health
2020-07-19	Female	Yuzhong	Clinic 9	Dog	Unknown	Health
2020-07-19	Female	Yuzhong	Clinic 9	Dog	Unknown	Health
2020-07-19	Male	Yuzhong	Clinic 9	Dog	Unknown	Health
2020-07-19	Male	Yuzhong	Clinic 9	Dog	Unknown	Health
2020-07-19	Male	Yuzhong	Clinic 9	Cat	3 months	Diarrhea
2020-07-19	Male	Yuzhong	Clinic 9	Cat	1 year	Diarrhea
2020-07-19	Male	Yuzhong	Clinic 9	Cat	1 year	Diarrhea
2020-07-19	Female	Yuzhong	Clinic 9	Cat	4 months	Sick	CQYZ2020CS014
2020-07-19	Male	Yuzhong	Clinic 9	Cat	Unknown	Sick
2020-07-19	Male	Yuzhong	Clinic 9	Cat	Unknown	Sick
2020-07-19	Male	Yuzhong	Clinic 9	Cat	2 years	Sick
2020-07-19	Unknown	Yuzhong	Clinic 9	Cat	Unknown	Sick
2020-07-19	Male	Yuzhong	Clinic 9	Cat	Unknown	Sick
2020-07-19	Male	Yuzhong	Clinic 9	Cat	Unknown	Sick
2020-07-19	Male	Yuzhong	Clinic 9	Cat	Unknown	Sick
2020-07-19	Male	Yuzhong	Clinic 9	Cat	Unknown	Sick
2020-07-19	Male	Yuzhong	Clinic 9	Cat	Unknown	Sick
2020-07-19	Unknown	Beibei	Pet shop 5	Parrot	Unknown	Health
2020-07-19	Unknown	Beibei	Pet shop 5	Parrot	Unknown	Health
2020-07-19	Unknown	Beibei	Pet shop 5	Parrot	Unknown	Health
2020-07-19	Unknown	Beibei	Pet shop 5	Parrot	Unknown	Health
2020-07-19	Unknown	Beibei	Pet shop 5	Parrot	Unknown	Health
2020-07-19	Unknown	Beibei	Pet shop 5	Parrot	Unknown	Health
2020-07-19	Unknown	Beibei	Pet shop 5	Parrot	Unknown	Health
2020-07-19	Unknown	Beibei	Pet shop 5	Hedgehog	Unknown	Health
2020-07-19	Unknown	Beibei	Pet shop 5	Turtle	Unknown	Health	CQBB2020TS011
2020-07-19	Unknown	Beibei	Pet shop 5	Pet rabbit	Unknown	Health
2020-07-19	Unknown	Beibei	Pet shop 5	Pet rabbit	Unknown	Health
2020-07-19	Unknown	Beibei	Pet shop 5	Turtle	Unknown	Health	CQBB2020TS012
2020-07-19	Female	Beibei	Residential area 2	Dog	3 years and 10 months	Health
2020-07-19	Female	Beibei	Residential area 2	Cat	5 months	Health
2020-07-21	Male	Yubei	Clinic 10	Dog	2 years	Sick
2020-07-21	Female	Yubei	Clinic 10	Dog	3 years	Sick
2020-07-21	Female	Yubei	Clinic 10	Dog	4 years	Sick
2020-07-21	Female	Yubei	Clinic 10	Dog	2 years	Health
2020-07-21	Female	Yubei	Clinic 10	Dog	1 year	Health
2020-07-21	Female	Yubei	Clinic 10	Dog	5 years	Health
2020-07-21	Male	Yubei	Clinic 10	Dog	5 years	Health
2020-07-21	Female	Yubei	Clinic 10	Cat	1 year	Health
2020-07-21	Female	Yubei	Clinic 10	Cat	1 year	Health
2020-07-21	Female	Yubei	Clinic 10	Cat	1 year	Health
2020-07-21	Male	Yubei	Clinic 10	Cat	1 year	Health
2020-07-21	Female	Yubei	Clinic 10	Cat	1 year	Health
2020-07-21	Female	Yubei	Clinic 10	Cat	1 year	Health
2020-07-21	Male	Yubei	Clinic 10	Cat	1 year	Health
2020-07-21	Female	Yubei	Clinic 10	Cat	1 year	Health
2020-07-21	Female	Yubei	Clinic 10	Fox	Unknown	Health
2020-07-21	Female	Yubei	Clinic 10	Dog	4 years	Health
2020-07-21	Female	Yubei	Clinic 10	Dog	5 years	Health
2020-07-21	Female	Yubei	Clinic 10	Dog	3 years	Health
2020-07-21	Female	Yubei	Clinic 10	Pet rabbit	2 years	Health
2020-07-21	Male	Yubei	Clinic 11	Cat	2 years	Health
2020-07-21	Female	Yubei	Clinic 11	Cat	4 years	Health
2020-07-21	Female	Yubei	Clinic 11	Cat	2 years	Health
2020-07-21	Female	Yubei	Clinic 11	Cat	2 years	Health
2020-07-21	Male	Yubei	Clinic 11	Cat	2 years	Health
2020-07-21	Female	Yubei	Clinic 11	Cat	2 years	Health
2020-07-21	Female	Yubei	Clinic 11	Cat	2 years	Health
2020-07-21	Female	Yubei	Clinic 11	Cat	2 years	Health
2020-07-21	Female	Yubei	Clinic 11	Cat	2 years	Health
2020-07-21	Female	Yubei	Clinic 11	Cat	2 years	Health
2020-07-21	Female	Yubei	Clinic 11	Dog	3 years	Health
2020-07-21	Female	Yubei	Clinic 11	Dog	7 years	Health	CQYB2020DS015
2020-07-21	Male	Yubei	Clinic 7	Cat	2 years	Sick
2020-07-21	Female	Yubei	Clinic 7	Cat	3 months	Diarrhea
2020-07-21	Male	Yubei	Clinic 7	Dog	2 years and 10 months	Diarrhea
2020-07-21	Male	Yubei	Clinic 7	Dog	2 years	Diarrhea
2020-07-21	Male	Yubei	Clinic 7	Dog	1 year	Sick
2020-07-21	Male	Yubei	Clinic 7	Dog	2 years	Health
2020-07-21	Male	Yubei	Clinic 7	Dog	10 years	Sick
2020-07-21	Male	Yubei	Clinic 7	Dog	6 years	Sick
2020-07-21	Female	Yubei	Clinic 7	Dog	3 years	Diarrhea
2020-07-21	Male	Yubei	Clinic 7	Cat	9 months	Health
2020-07-21	Female	Yubei	Clinic 7	Cat	1 year	Health
2020-07-21	Male	Yubei	Clinic 7	Cat	6 months	Health
2020-07-21	Unknown	Yubei	Clinic 2	Dog	1.5 years	Health
2020-07-21	Male	Yubei	Clinic 2	Dog	2 years	Health
2020-07-21	Unknown	Jiangbei	Clinic 6	Parrot	Unknown	Health
2020-07-21	Female	Jiangbei	Clinic 6	Cat	9 months	Health
2020-07-21	Male	Jiangbei	Clinic 6	Cat	1 year	Health
2020-07-21	Female	Jiangbei	Clinic 6	Cat	6 months	Health
2020-07-21	Female	Jiangbei	Clinic 6	Cat	1 year	Health
2020-07-21	Female	Jiangbei	Clinic 6	Cat	2 years	Health
2020-07-21	Male	Jiangbei	Clinic 12	Dog	5 years	Sick
2020-07-21	Female	Jiangbei	Clinic 12	Dog	3.5 years	Health
2020-07-21	Female	Jiangbei	Clinic 12	Cat	2 years	Health
2020-07-21	Male	Jiangbei	Clinic 12	Cat	1 year	Health
2020-07-21	Female	Jiangbei	Clinic 12	Dog	3 years	Sick
2020-07-21	Female	Jiangbei	Pet shop 7	Dog	3 years	Health
2020-07-21	Female	Jiangbei	Pet shop 7	Dog	2.5 years	Health
2020-07-21	Male	Jiangbei	Pet shop 7	Cat	9 months	Health
2020-07-21	Female	Jiangbei	Pet shop 7	Cat	9 months	Health
2020-07-21	Female	Jiangbei	Pet shop 8	Cat	6 months	Health
2020-07-21	Male	Jiangbei	Pet shop 8	Cat	7 months	Health
2020-07-21	Male	Jiangbei	Pet shop 8	Cat	8 months	Health
2020-07-21	Female	Jiangbei	Pet shop 8	Cat	9 months	Health
2020-07-21	Female	Jiangbei	Pet shop 8	Cat	9 months	Health
2020-07-21	Female	Jiangbei	Pet shop 8	Cat	9 months	Health
2020-07-21	Female	Jiangbei	Pet shop 8	Cat	1 year	Health
2020-07-21	Female	Jiangbei	Pet shop 8	Dog	1.5 years	Health
2020-07-21	Male	Jiangbei	Pet shop 8	Cat	2 years	Health
2020-07-21	Male	Beibei	Residential area 3	Dog	5 years	Health
2020-07-21	Male	Beibei	Residential area 3	Dog	2 years	Health
2020-07-22	Female	Beibei	Pet shop 1	Cat	2 months	Health
2020-07-22	Male	Beibei	Pet shop 1	Cat	2 months	Health
2020-07-22	Male	Beibei	Pet shop 1	Cat	2 months	Health
2020-07-22	Female	Beibei	Pet shop 1	Cat	2 months	Health
2020-07-22	Female	Beibei	Pet shop 1	Cat	2 months	Health
2020-07-22	Female	Beibei	Pet shop 1	Cat	3 years	Health
2020-07-22	Female	Beibei	Pet shop 1	Cat	1.5 months	Health
2020-07-22	Male	Beibei	Pet shop 1	Cat	1.5 months	Health
2020-07-22	Male	Beibei	Pet shop 1	Cat	1.5 months	Health
2020-07-22	Male	Beibei	Pet shop 1	Cat	1.5 months	Health
2020-07-22	Male	Beibei	Pet shop 1	Cat	3 months	Health
2020-07-22	Female	Beibei	Clinic 5	Dog	6 years	Sick
2020-07-22	Male	Beibei	Pet shop 3	Dog	1 month	Health
2020-07-22	Male	Beibei	Pet shop 3	Dog	2 months	Health
2020-07-22	Male	Beibei	Pet shop 3	Dog	2 months	Health
2020-07-22	Female	Beibei	Pet shop 3	Dog	3 months	Health
2020-07-22	Female	Beibei	Pet shop 3	Dog	3 months	Health
2020-07-22	Female	Beibei	Pet shop 3	Dog	4 months	Health
2020-07-22	Male	Beibei	Pet shop 3	Dog	1 month	Health
2020-07-22	Female	Beibei	Clinic 5	Dog	1 month	Health
2020-07-22	Female	Beibei	Clinic 5	Cat	1 month	Health
2020-07-22	Female	Beibei	Clinic 5	Dog	3 months	Health
2020-07-22	Male	Beibei	Clinic 5	Cat	1 month	Health
2020-07-22	Male	Beibei	Clinic 5	Cat	6 years	Health
2020-07-22	Male	Beibei	Clinic 5	Cat	2 years	Health
2020-07-22	Male	Beibei	Clinic 8	Dog	3 years	Health
2020-07-22	Male	Beibei	Clinic 8	Dog	8 months	Health
2020-07-22	Male	Beibei	Clinic 8	Dog	1 year	Health
2020-07-22	Female	Beibei	Clinic 8	Dog	2 years	Health
2020-07-22	Male	Beibei	Clinic 1	Dog	4 years	Sick
2020-07-22	Female	Beibei	Clinic 1	Dog	7 years	Sick
2020-07-22	Female	Beibei	Clinic 1	Dog	3 years	Sick
2020-07-22	Male	Beibei	Clinic 1	Dog	1 year	Sick
2020-07-22	Female	Beibei	Clinic 1	Dog	1 year	Sick
2020-07-22	Male	Beibei	Clinic 1	Cat	8 months	Sick	CQBB2020CS016
2020-07-25	Male	Yuzhong	Clinic 9	Cat	1 year	Sick
2020-07-25	Female	Yuzhong	Clinic 9	Cat	3 years	Health
2020-07-25	Female	Yuzhong	Clinic 9	Cat	2 years	Sick
2020-07-25	Female	Yuzhong	Clinic 9	Dog	4 years	Sick
2020-07-25	Male	Yuzhong	Clinic 9	Cat	2 years	Diarrhea
2020-07-25	Female	Yuzhong	Clinic 9	Cat	8 years	Sick
2020-07-25	Female	Yuzhong	Clinic 9	Dog	7 years	Sick
2020-07-25	Male	Yuzhong	Clinic 9	Cat	1 year	Diarrhea
2020-07-25	Female	Yuzhong	Clinic 9	Dog	6 years	Sick
2020-07-25	Male	Yuzhong	Clinic 9	Dog	4 years	Sick
2020-07-25	Female	Yuzhong	Clinic 9	Dog	1 year	Health
2020-07-25	Female	Yuzhong	Clinic 9	Dog	2 months	Health
2020-07-25	Female	Yuzhong	Clinic 9	Cat	1 year	Health
2020-07-25	Male	Yuzhong	Clinic 9	Dog	4 years	Health
2020-07-25	Female	Yuzhong	Clinic 9	Dog	1 year	Sick
2020-07-25	Female	Yuzhong	Clinic 9	Dog	1.5 years	Sick
2020-07-25	Male	Yuzhong	Clinic 9	Cat	13 years	Sick
2020-07-25	Male	Yuzhong	Clinic 9	Cat	8 years	Sick
2020-07-25	Male	Yuzhong	Clinic 9	Dog	11 years	Sick
2020-07-25	Female	Yuzhong	Clinic 9	Dog	1 year	Health
2020-07-25	Male	Yubei	Clinic 13	Dog	5 years	Health
2020-07-25	Female	Yubei	Clinic 13	Dog	4.5 years	Diarrhea
2020-07-25	Female	Yubei	Clinic 13	Dog	2 years	Diarrhea
2020-07-25	Male	Yubei	Clinic 13	Cat	6 months	Diarrhea
2020-07-25	Male	Yubei	Clinic 13	Cat	8 years	Health
2020-07-25	Male	Yubei	Clinic 13	Cat	1 year	Diarrhea
2020-07-25	Female	Yubei	Clinic 13	Dog	2 months	Diarrhea
2020-07-25	Male	Yubei	Clinic 13	Dog	2 weeks	Health
2020-07-25	Male	Yubei	Clinic 13	Dog	1 month	Diarrhea
2020-07-25	Female	Yubei	Clinic 13	Dog	1 month	Diarrhea
2020-07-25	Male	Yubei	Clinic 10	Cat	6 months	Health
2020-07-25	Male	Yubei	Clinic 10	Dog	1 year	Health
2020-07-25	Male	Yubei	Clinic 10	Dog	3 years	Health
2020-07-25	Female	Yubei	Clinic 10	Dog	3 years	Health
2020-07-25	Female	Yubei	Clinic 10	Dog	3 years	Health
2020-07-25	Male	Yubei	Clinic 10	Dog	1 year	Health
2020-07-25	Male	Yubei	Clinic 10	Dog	8 months	Health
2020-07-25	Female	Yubei	Clinic 10	Dog	5 years	Health
2020-07-25	Female	Yubei	Clinic 10	Dog	6 years	Health
2020-07-25	Female	Yubei	Clinic 10	Dog	3 years	Health
2020-07-25	Male	Yubei	Clinic 10	Dog	4.5 years	Health
2020-07-25	Female	Yubei	Clinic 10	Dog	3 years	Health
2020-07-25	Male	Yubei	Clinic 10	Cat	1 year	Health
2020-07-25	Female	Yubei	Clinic 10	Dog	4 years	Health	CQYB2020CS017
2020-07-25	Female	Yubei	Clinic 10	Dog	4 years	Health
2020-07-25	Male	Yubei	Clinic 10	Cat	3 months	Health
2020-07-25	Male	Yubei	Clinic 10	Cat	3 months	Health
2020-07-25	Female	Yubei	Clinic 10	Cat	3 months	Health
2020-07-27	Male	Beibei	Clinic 8	Dog	9 years	Health
2020-07-27	Male	Beibei	Clinic 8	Dog	2 years	Health
2020-07-27	Female	Beibei	Clinic 14	Dog	6 months	Health
2020-07-27	Female	Beibei	Clinic 14	Cat	3 months	Health
2020-07-27	Male	Beibei	Clinic 14	Dog	2 years	Health
2020-07-27	Male	Beibei	Clinic 1	Dog	8 years	Sick
2020-07-27	Male	Beibei	Clinic 1	Dog	2 years	Sick
2020-07-27	Male	Beibei	Clinic 1	Dog	8 months	Sick
2020-07-27	Female	Beibei	Clinic 1	Dog	5 months	Sick
2020-07-27	Male	Beibei	Clinic 1	Dog	10 years	Sick
2020-07-27	Male	Beibei	Clinic 1	Cat	2 months	Sick
2020-07-27	Male	Beibei	Clinic 1	Dog	1 year	Health
2020-07-27	Male	Beibei	Clinic 1	Dog	2 years	Sick
2020-07-27	Female	Beibei	Clinic 1	Dog	4 years	Diarrhea
2020-07-27	Female	Beibei	Clinic 1	Dog	1 year	Diarrhea
2020-07-27	Male	Beibei	Clinic 1	Cat	5 months	Health
2020-07-28	Female	Yubei	Clinic 2	Dog	13 years	Health
2020-07-28	Male	Yubei	Clinic 2	Dog	9 years	Health
2020-07-28	Female	Yubei	Clinic 2	Dog	11 years	Health
2020-07-28	Female	Yubei	Clinic 2	Dog	9 years	Health
2020-07-28	Male	Yubei	Clinic 2	Cat	5 years	Health
2020-07-28	Male	Yubei	Clinic 2	Cat	2 years	Health
2020-07-28	Male	Yubei	Clinic 2	Dog	9 years	Health
2020-07-28	Unknown	Yubei	Clinic 2	Dog	Unknown	Health
2020-07-28	Unknown	Yubei	Clinic 2	Dog	Unknown	Health
2020-07-28	Female	Yubei	Clinic 2	Dog	5 years	Health
2020-07-28	Female	Yubei	Clinic 2	Dog	8 years	Health
2020-07-28	Male	Yubei	Clinic 7	Dog	2 months	Diarrhea
2020-07-28	Female	Yubei	Clinic 7	Cat	3 years	Diarrhea
2020-07-28	Female	Yubei	Clinic 7	Dog	3 years	Diarrhea
2020-07-28	Male	Yubei	Clinic 7	Dog	11 month	Health
2020-07-28	Male	Yubei	Clinic 7	Cat	6 months and 27 days	Diarrhea	CQYB2020CS018
2020-07-28	Female	Yubei	Clinic 7	Dog	1 year	Sick
2020-07-28	Male	Yubei	Clinic 7	Dog	2 years	Sick
2020-07-28	Male	Yubei	Clinic 7	Dog	1 year	Sick
2020-07-28	Male	Yubei	Clinic 7	Cat	3 years	Sick
2020-07-28	Male	Yubei	Clinic 7	Cat	2 years	Sick
2020-07-28	Male	Yubei	Clinic 7	Dog	4 years	Health
2020-07-28	Female	Jiangbei	Clinic 6	Cat	2 years	Health
2020-07-28	Female	Jiangbei	Clinic 6	Cat	2 years	Health
2020-07-28	Female	Jiangbei	Clinic 6	Cat	8 months	Health
2020-07-28	Female	Jiangbei	Clinic 6	Cat	1 year	Health
2020-07-29	Male	Yubei	Clinic 15	Dog	1 year	Health
2020-07-29	Male	Yubei	Clinic 15	Dog	2 years	Sick
2020-07-29	Female	Yubei	Clinic 15	Dog	4 months	Health
2020-07-29	Male	Yubei	Clinic 15	Dog	10 years	Health
2020-07-29	Female	Yubei	Clinic 15	Dog	5 years	Health
2020-07-29	Female	Yubei	Clinic 15	Dog	6 months	Health
2020-07-29	Female	Yubei	Clinic 15	Dog	13 years	Sick
2020-07-29	Male	Yubei	Clinic 15	Dog	3 years	Health
2020-07-29	Female	Yubei	Clinic 15	Dog	2 months	Sick
2020-07-29	Male	Yubei	Clinic 15	Dog	2 months	Sick
2020-07-29	Female	Yubei	Clinic 15	Cat	3 years	Sick
2020-07-29	Male	Yubei	Clinic 15	Cat	4 years	Sick
2020-07-29	Female	Yubei	Clinic 15	Cat	3 years	Sick
2020-07-29	Male	Yubei	Clinic 15	Cat	2 years	Sick
2020-07-29	Female	Yubei	Clinic 15	Cat	4 months	Sick
2020-07-29	Male	Yubei	Clinic 15	Cat	2 years	Diarrhea
2020-07-29	Male	Yubei	Clinic 15	Cat	1 year	Sick
2020-07-29	Male	Yubei	Clinic 15	Cat	1.5 years	Sick
2020-07-29	Male	Yubei	Clinic 15	Cat	1 year	Sick
2020-07-29	Male	Yubei	Clinic 15	Cat	1 year	Sick
2020-07-29	Male	Yubei	Clinic 15	Cat	7 months	Sick
2020-07-29	Female	Yubei	Clinic 15	Cat	1 year	Sick
2020-07-31	Male	Beibei	Clinic 1	Dog	2 years	Sick
2020-07-31	Female	Beibei	Clinic 1	Cat	2 years	Sick
2020-07-31	Male	Beibei	Clinic 1	Cat	4 years	Sick
2020-07-31	Female	Beibei	Clinic 1	Dog	6 months	Sick
2020-07-31	Female	Beibei	Clinic 1	Cat	4 years and 3 months	Sick	CQBB2020CS019
2020-07-31	Female	Yuzhong	Clinic 9	Cat	8 months	Sick
2020-07-31	Male	Yuzhong	Clinic 9	Cat	4 years	Sick
2020-07-31	Female	Yuzhong	Clinic 9	Cat	1 year	Sick
2020-07-31	Male	Yuzhong	Clinic 9	Cat	1 year	Sick
2020-07-31	Male	Yuzhong	Clinic 9	Cat	2 years	Sick
2020-07-31	Female	Yuzhong	Clinic 9	Dog	5 months	Sick
2020-07-31	Female	Yuzhong	Clinic 9	Dog	24 days	Sick
2020-07-31	Female	Yuzhong	Clinic 9	Dog	5 years	Sick
2020-07-31	Male	Yuzhong	Clinic 9	Dog	2 years	Sick
2020-07-31	Female	Yuzhong	Clinic 9	Dog	3 years	Sick
2020-07-31	Female	Yuzhong	Clinic 9	Cat	8 months	Sick
2020-07-31	Female	Yuzhong	Clinic 9	Dog	3 months	Diarrhea
2020-07-31	Male	Yubei	Clinic 13	Dog	3 months	Sick
2020-07-31	Female	Yubei	Clinic 13	Dog	5 years	Sick
2020-07-31	Female	Yubei	Clinic 13	Dog	6 years	Sick
2020-07-31	Male	Yubei	Clinic 13	Dog	6 years	Sick
2020-07-31	Female	Yubei	Clinic 13	Cat	3 years	Sick
2020-07-31	Female	Yubei	Clinic 16	Dog	1 year	Health	CQYB2020DS020
2020-07-31	Male	Yubei	Clinic 16	Cat	1 year	Health
2020-07-31	Male	Beibei	Pet shop 9	Dog	2 months	Health
2020-07-31	Female	Beibei	Pet shop 9	Cat	4 months	Health
2020-07-31	Female	Beibei	Pet shop 9	Dog	4 months	Health
2020-07-31	Male	Beibei	Pet shop 10	Dog	2 months	Health
2020-07-31	Male	Beibei	Pet shop 10	Dog	3 months	Health
2020-07-31	Female	Beibei	Pet shop 10	Dog	1 year	Health
2020-07-31	Female	Beibei	Clinic 17	Cat	1.5 years	Health
2020-07-31	Female	Beibei	Clinic 17	Cat	1 year	Health
2020-07-31	Female	Beibei	Clinic 17	Cat	3 months	Health
2020-07-31	Male	Beibei	Pet shop 11	Dog	3 years	Health
2020-07-31	Male	Beibei	Pet shop 11	Dog	2 years	Health
2020-07-31	Female	Beibei	Pet shop 11	Dog	3 years	Health
2020-07-31	Male	Beibei	Pet shop 11	Dog	7 years	Health
2020-08-01	Female	Jiangbei	Clinic 6	Cat	6 months	Health
2020-08-01	Male	Jiangbei	Clinic 6	Cat	6 months	Health
2020-08-01	Female	Jiangbei	Clinic 6	Cat	6 months	Health
2020-08-01	Female	Jiangbei	Clinic 6	Cat	6 months	Health
2020-08-01	Male	Jiangbei	Clinic 6	Cat	9 months	Health
2020-08-01	Female	Jiangbei	Clinic 6	Cat	9 months	Health
2020-08-01	Female	Jiangbei	Clinic 6	Dog	6 years	Health
2020-08-01	Female	Jiangbei	Clinic 6	Dog	3 years	Health
2020-08-01	Male	Jiangbei	Clinic 6	Dog	3 years	Health
2020-08-01	Male	Jiangbei	Clinic 6	Dog	8 years	Health
2020-08-01	Unknown	Jiangbei	Clinic 6	Cat	1 year	Health
2020-08-01	Male	Jiangbei	Clinic 6	Cat	2 years	Health
2020-08-01	Female	Jiangbei	Clinic 6	Cat	4 years	Health
2020-08-01	Female	Jiangbei	Clinic 6	Cat	1 year	Health
2020-08-01	Female	Jiangbei	Clinic 6	Cat	2 years	Health
2020-08-01	Male	Jiangbei	Clinic 6	Dog	2 years	Health
2020-08-01	Male	Jiangbei	Clinic 6	Dog	2 years	Health
2020-08-01	Male	Jiangbei	Clinic 6	Cat	2 years	Health
2020-08-01	Male	Jiangbei	Clinic 6	Cat	3 months	Health
2020-08-01	Male	Jiangbei	Clinic 6	Dog	3 months	Health
2020-08-01	Female	Jiangbei	Clinic 6	Dog	1 year	Health
2020-08-01	Female	Yubei	Clinic 7	Dog	1 year	Health
2020-08-01	Male	Yubei	Clinic 7	Dog	2 years	Health
2020-08-01	Male	Yubei	Clinic 2	Dog	Unknown	Health
2020-08-01	Male	Yubei	Clinic 2	Cat	Unknown	Health
2020-08-01	Female	Yubei	Clinic 2	Dog	9 months	Health
2020-08-01	Female	Yubei	Clinic 2	Dog	1 year	Health
2020-08-01	Male	Yubei	Clinic 2	Dog	3 months	Health
2020-08-01	Female	Yubei	Clinic 18	Cat	4 months	Health
2020-08-01	Male	Yubei	Clinic 18	Cat	9 months	Health
2020-08-01	Male	Yubei	Clinic 18	Cat	Unknown	Health
2020-08-01	Unknown	Yubei	Clinic 18	Dog	Unknown	Health
2020-08-01	Female	Yubei	Clinic 18	Dog	1 year	Health
2020-08-01	Male	Yubei	Clinic 18	Cat	6 months	Health
2020-08-01	Male	Yubei	Clinic 18	Dog	1 year	Health
2020-08-01	Male	Yubei	Clinic 18	Dog	1.5 years	Health
2020-08-01	Male	Yubei	Clinic 18	Dog	1 year	Health
2020-08-01	Female	Yubei	Clinic 18	Dog	3 months	Sick
2020-08-01	Male	Yubei	Clinic 18	Dog	1 year	Sick
2020-08-01	Male	Yubei	Clinic 18	Cat	2.5 years	Health
2020-08-01	Female	Yubei	Clinic 18	Cat	9 months	Health
2020-08-01	Female	Yubei	Clinic 18	Cat	5 months	Health
2020-08-01	Female	Yubei	Clinic 18	Cat	3 months	Health
2020-08-01	Female	Yubei	Clinic 18	Cat	Unknown	Health
2020-08-01	Female	Yubei	Clinic 18	Dog	Unknown	Health
2020-08-01	Female	Yubei	Clinic 18	Dog	Unknown	Health
2020-08-01	Female	Yubei	Clinic 18	Dog	Unknown	Health
2020-08-01	Female	Beibei	Clinic 8	Cat	3 months	Health
2020-08-01	Female	Beibei	Clinic 8	Cat	6 years	Health
2020-08-01	Female	Beibei	Clinic 8	Cat	4 years	Health
2020-08-01	Male	Beibei	Clinic 8	Dog	4 years	Sick
2020-08-01	Female	Beibei	Clinic 8	Dog	1 year	Health
2020-08-01	Female	Beibei	Clinic 8	Dog	2 years	Health
2020-08-03	Female	Jiangbei	Clinic 6	Cat	3 months	Health
2020-08-03	Male	Jiangbei	Clinic 6	Cat	3 months	Health
2020-08-03	Male	Jiangbei	Clinic 6	Cat	3 months	Health
2020-08-03	Female	Jiangbei	Clinic 6	Dog	Unknown	Health
2020-08-03	Male	Jiangbei	Clinic 6	Cat	Unknown	Health
2020-08-03	Male	Jiangbei	Clinic 6	Dog	2 years	Health
2020-08-03	Female	Jiangbei	Clinic 6	Cat	6 months	Health
2020-08-03	Male	Jiangbei	Clinic 19	Dog	3 months	Health
2020-08-03	Female	Jiangbei	Clinic 19	Cat	1 year	Health
2020-08-03	Female	Jiangbei	Clinic 19	Dog	1 year	Health
2020-08-03	Male	Jiangbei	Clinic 19	Dog	Unknown	Health
2020-08-03	Female	Jiangbei	Clinic 19	Dog	Unknown	Health
2020-08-03	Male	Jiangbei	Clinic 19	Cat	Unknown	Health
2020-08-03	Male	Jiangbei	Clinic 19	Cat	Unknown	Health
2020-08-03	Male	Jiangbei	Clinic 19	Cat	Unknown	Health
2020-08-03	Female	Jiangbei	Clinic 19	Cat	Unknown	Health
2020-08-03	Male	Yubei	Clinic 13	Dog	2 years	Diarrhea
2020-08-03	Female	Yubei	Clinic 16	Dog	3 years	Health
2020-08-04	Male	Beibei	Residential area 4	Cat	3 years	Health
2020-08-04	Male	Beibei	Residential area 4	Cat	4 years	Health
2020-08-04	Male	Beibei	Residential area 4	Cat	2 years	Health
2020-08-04	Male	Beibei	Residential area 4	Cat	2 years	Health
2020-08-04	Female	Beibei	Residential area 4	Cat	2 years	Health
2020-08-04	Male	Beibei	Residential area 4	Cat	1 year	Health
2020-08-04	Male	Beibei	Residential area 4	Cat	1 year	Health
2020-08-04	Male	Beibei	Plaza 3	Dog	7 years	Health
2020-08-04	Female	Beibei	Plaza 3	Dog	5 years	Health
2020-08-04	Female	Beibei	Plaza 3	Dog	1.5 years	Health
2020-08-04	Female	Beibei	Plaza 3	Dog	5 months	Health
2020-08-04	Female	Beibei	Plaza 3	Dog	4 years	Health
2020-08-04	Female	Beibei	Plaza 3	Dog	1 year	Health
2020-08-04	Female	Beibei	Plaza 3	Dog	4 years	Health
2020-08-04	Male	Beibei	Plaza 3	Dog	3 years	Health
2020-08-04	Female	Beibei	Plaza 3	Dog	1 year	Health
2020-08-04	Female	Beibei	Plaza 3	Dog	1.5 years	Health
2020-08-04	Male	Beibei	Plaza 3	Dog	3 years	Health
2020-08-04	Male	Beibei	Plaza 3	Dog	5 months	Health
2020-08-04	Male	Beibei	Plaza 3	Dog	6 months	Health
2020-08-04	Female	Beibei	Plaza 3	Dog	6 months	Health
2020-08-04	Male	Beibei	Plaza 3	Dog	2 years	Health
2020-08-06	Female	Yubei	Clinic 10	Dog	1 year	Health
2020-08-06	Male	Yubei	Clinic 10	Dog	3 years	Health
2020-08-06	Male	Yubei	Clinic 10	Dog	9 months	Health
2020-08-06	Male	Yubei	Clinic 10	Dog	4 years	Health
2020-08-06	Male	Yubei	Clinic 10	Dog	4 years	Sick
2020-08-06	Male	Yubei	Clinic 10	Dog	9 years	Health
2020-08-06	Female	Yubei	Clinic 10	Dog	1.5 years	Health
2020-08-06	Male	Yubei	Clinic 10	Dog	3.5 years	Health
2020-08-06	Male	Yubei	Clinic 10	Dog	3 years	Sick
2020-08-06	Male	Yubei	Clinic 10	Fox	Unknown	Sick
2020-08-06	Female	Yubei	Clinic 10	Dog	1 year	Health
2020-08-06	Female	Yubei	Clinic 10	Dog	1 year	Health
2020-08-06	Female	Yubei	Clinic 10	Dog	3 years	Health
2020-08-06	Male	Yubei	Clinic 10	Dog	5 years	Health
2020-08-06	Female	Yubei	Clinic 10	Cat	1 year	Health
2020-08-06	Female	Yubei	Clinic 10	Cat	1 year	Health
2020-08-06	Male	Yubei	Clinic 10	Cat	1 year	Sick
2020-08-06	Male	Yubei	Clinic 10	Cat	1 year	Sick
2020-08-06	Female	Yubei	Clinic 10	Cat	1 year	Health
2020-08-06	Female	Yubei	Clinic 10	Cat	1 year	Health
2020-08-06	Female	Yubei	Clinic 10	Cat	1 year	Health
2020-08-06	Female	Yubei	Clinic 10	Cat	1 year	Health
2020-08-06	Female	Yubei	Clinic 15	Cat	5 years	Sick
2020-08-06	Male	Yubei	Clinic 15	Cat	2 years	Sick
2020-08-06	Male	Yubei	Clinic 15	Cat	2 years	Sick
2020-08-06	Male	Yubei	Clinic 15	Cat	5 years	Sick
2020-08-06	Female	Yubei	Clinic 15	Cat	6 years	Sick
2020-08-06	Female	Yubei	Clinic 15	Cat	Unknown	Sick
2020-08-06	Male	Yubei	Clinic 15	Cat	3 years	Sick
2020-08-06	Male	Yubei	Clinic 15	Cat	2 years	Sick
2020-08-06	Male	Yubei	Clinic 15	Cat	1 year	Sick
2020-08-06	Male	Yubei	Clinic 15	Cat	3 years	Sick
2020-08-06	Male	Yubei	Clinic 15	Cat	Unknown	Sick
2020-08-06	Female	Yubei	Clinic 15	Cat	1 year	Sick
2020-08-06	Male	Yubei	Clinic 15	Cat	5 months	Sick
2020-08-06	Male	Yubei	Clinic 15	Cat	2 years	Sick
2020-08-06	Female	Yubei	Clinic 15	Cat	8 months	Sick
2020-08-06	Male	Yubei	Clinic 15	Cat	3 years	Sick
2020-08-06	Male	Yubei	Clinic 15	Cat	3 months	Sick
2020-08-06	Male	Yubei	Clinic 15	Dog	5 years	Sick
2020-08-06	Male	Yubei	Clinic 15	Dog	3 months	Sick
2020-08-06	Female	Yubei	Clinic 15	Dog	5 years	Sick
2020-08-06	Male	Yubei	Clinic 15	Dog	3 months	Sick
2020-08-06	Female	Yubei	Clinic 15	Dog	5 years	Sick
2020-08-06	Female	Yubei	Clinic 15	Dog	3 years	Sick
2020-08-06	Male	Yubei	Clinic 15	Dog	5 years	Sick
2020-08-06	Male	Yubei	Clinic 15	Cat	1 year	Sick
2020-08-06	Female	Yubei	Clinic 15	Cat	1 year	Sick
2020-08-08	Male	Yuzhong	Clinic 9	Dog	3 years	Health
2020-08-08	Female	Yuzhong	Clinic 9	Dog	2 years	Health
2020-08-08	Female	Yuzhong	Clinic 9	Dog	1.5 years	Health
2020-08-08	Male	Yuzhong	Clinic 9	Cat	4 years	Diarrhea
2020-08-08	Male	Yuzhong	Clinic 9	Cat	8 months	Health
2020-08-08	Male	Yuzhong	Clinic 9	Dog	5 months	Diarrhea
2020-08-08	Male	Yuzhong	Clinic 9	Cat	4.5 years	Sick
2020-08-08	Male	Yuzhong	Clinic 9	Cat	1.5 years	Diarrhea
2020-08-08	Male	Yuzhong	Clinic 9	Dog	3 months	Health	CQYZ2020DS022
2020-08-08	Male	Yuzhong	Clinic 9	Dog	3 years	Health
2020-08-08	Male	Yuzhong	Clinic 9	Dog	1 month	Health
2020-08-08	Female	Yuzhong	Clinic 9	Dog	1 month	Health	CQYZ2020DS021
2020-08-08	Female	Yubei	Clinic 13	Cat	3 months	Diarrhea	CQYB2020CS023
2020-08-08	Male	Yubei	Clinic 13	Cat	3 months	Diarrhea	CQYB2020CS024
2020-08-08	Male	Yubei	Clinic 13	Dog	3 months	Diarrhea	CQYB2020DS025
2020-08-08	Male	Yubei	Clinic 13	Cat	2 years	Health
2020-08-08	Male	Yubei	Clinic 13	Dog	5 years	Health
2020-08-08	Female	Yubei	Clinic 13	Cat	1 year	Health
2020-08-08	Female	Yubei	Clinic 13	Cat	1.5 years	Health
2020-08-08	Female	Yubei	Clinic 13	Dog	6 months	Health
2020-08-08	Male	Yubei	Clinic 13	Dog	4 years	Health
2020-08-08	Female	Yubei	Clinic 13	Cat	3 years	Health
2020-08-08	Male	Yubei	Clinic 13	Dog	2 years	Health
2020-08-08	Male	Yubei	Clinic 13	Dog	6 years	Health	CQYB2020DS026
2020-08-08	Male	Yubei	Clinic 13	Dog	4 years	Health	CQYB2020DS027
2020-08-08	Male	Yubei	Clinic 2	Dog	3 months	Health
2020-08-08	Male	Yubei	Clinic 2	Cat	5 years	Health
2020-08-08	Female	Yubei	Clinic 2	Cat	3 months	Health
2020-08-08	Female	Jiangbei	Clinic 20	Hedgehog	5 years	Sick
2020-08-08	Female	Jiangbei	Clinic 20	Dog	2 years	Health
2020-08-08	Unknown	Jiangbei	Clinic 20	Turtle	2 years	Health
2020-08-08	Unknown	Jiangbei	Clinic 20	Turtle	10 years	Health
2020-08-08	Female	Jiangbei	Clinic 20	Turtle	2 years	Health	CQJB2020TS028
2020-08-08	Unknown	Jiangbei	Clinic 20	Turtle	2 months	Sick
2020-08-08	Unknown	Jiangbei	Clinic 20	Turtle	2 months	Sick	CQJB2020TS030
2020-08-08	Unknown	Jiangbei	Clinic 20	Lizard	Unknown	Health	CQJB2020LS029
2020-08-08	Male	Jiangbei	Clinic 20	Turtle	10 years	Sick	CQJB2020TS031
2020-08-08	Male	Jiangbei	Clinic 20	Dog	5 years	Health
2020-08-08	Female	Jiangbei	Clinic 20	Dog	6 years	Diarrhea	CQJB2020DS032
2020-08-08	Male	Jiangbei	Clinic 20	Dog	2 years	Health
2020-08-08	Female	Jiangbei	Clinic 20	Dog	7 years	Health	CQJB2020DS033
2020-08-08	Female	Jiangbei	Clinic 20	Cat	10 months	Health	CQJB2020CS034
2020-07-28	Male	Yubei	Clinic 7	Cat	1 week	Diarrhea	CQYB2020CS035
2020-07-28	Male	Yubei	Clinic 7	Cat	1 week	Diarrhea	CQYB2020CS036
2020-07-28	Male	Yubei	Clinic 7	Cat	1 week	Diarrhea	CQYB2020CS037
2020-07-28	Male	Yubei	Clinic 7	Cat	3 months	Diarrhea
2020-07-31	Female	Yubei	Clinic 7	Dog	7 years	Diarrhea	CQYB2020DS038
2020-07-31	Female	Yubei	Clinic 7	Dog	3 months	Diarrhea
2020-08-04	Female	Yubei	Clinic 7	Cat	1 year and 8 months	Diarrhea	CQYB2020CS039
2020-08-04	Male	Yubei	Clinic 7	Dog	5 years	Diarrhea
2020-08-05	Female	Yubei	Clinic 7	Dog	6 months	Diarrhea
2020-08-03	Male	Beibei	Clinic 8	Cat	1 year and 8 months	Sick
2020-08-03	Female	Beibei	Clinic 8	Dog	3 months	Diarrhea
2020-08-05	Female	Beibei	Clinic 8	Dog	1.5 months	Sick
2020-08-16	Female	Beibei	Clinic 8	Dog	1 month	Health
2020-08-17	Female	Beibei	Clinic 8	Cat	6 months	Health
2020-08-17	Unknown	Beibei	Clinic 8	Cat	Unknown	Health
2020-08-17	Female	Beibei	Clinic 8	Cat	2 years	Health
2020-08-17	Female	Beibei	Clinic 8	Dog	10 months	Health
2020-08-17	Male	Beibei	Clinic 8	Dog	2 years	Health
2020-08-17	Male	Beibei	Clinic 8	Dog	5 years	Health
2020-08-17	Male	Beibei	Clinic 8	Dog	2 years	Health
2020-08-17	Female	Beibei	Clinic 8	Dog	3 years	Health
2020-08-17	Male	Beibei	Clinic 8	Dog	3 years	Health
2020-08-17	Female	Beibei	Clinic 8	Dog	3 months	Health
2020-08-17	Male	Beibei	Clinic 8	Dog	7 months	Health
2020-08-17	Female	Beibei	Clinic 8	Cat	7 years	Health
2020-08-17	Female	Beibei	Clinic 8	Cat	1 year	Health
2020-08-17	Female	Beibei	Clinic 8	Cat	5 months	Health
2020-08-17	Male	Beibei	Clinic 8	Dog	14 years	Health
2020-08-17	Male	Beibei	Clinic 1	Cat	3 months	Sick
2020-08-17	Male	Beibei	Clinic 1	Cat	3 months	Sick
2020-08-17	Male	Beibei	Clinic 1	Cat	5 months	Sick
2020-08-17	Male	Beibei	Clinic 1	Cat	1 year	Sick
2020-08-17	Male	Beibei	Clinic 1	Cat	2 years	Sick
2020-08-17	Male	Beibei	Plaza 1	Dog	2 years	Health
2020-08-17	Female	Beibei	Plaza 1	Dog	2 years	Health
2020-08-17	Female	Beibei	Plaza 1	Dog	1 year	Health
2020-08-17	Male	Beibei	Plaza 1	Dog	9 years	Health
2020-08-17	Female	Beibei	Plaza 1	Dog	1 year	Health
2020-08-17	Male	Beibei	Plaza 1	Dog	3 months	Health
2020-08-17	Female	Beibei	Plaza 1	Dog	1 year	Health
2020-08-17	Female	Beibei	Plaza 1	Dog	Unknown	Health
2020-08-17	Male	Beibei	Plaza 1	Dog	Unknown	Health
2020-08-17	Male	Beibei	Plaza 1	Dog	10 years	Health
2020-08-17	Male	Beibei	Plaza 1	Cat	Unknown	Health
2020-08-18	Male	Yuzhong	Clinic 9	Cat	3 months	Health
2020-08-18	Female	Yuzhong	Clinic 9	Dog	8 years	Health
2020-08-18	Male	Yuzhong	Clinic 9	Cat	3 months	Health
2020-08-18	Male	Yuzhong	Clinic 9	Cat	5 months	Diarrhea
2020-08-18	Male	Yuzhong	Clinic 9	Cat	5 months	Diarrhea
2020-08-18	Male	Yuzhong	Clinic 9	Cat	5 months	Diarrhea
2020-08-18	Male	Yuzhong	Clinic 9	Dog	6 years	Sick
2020-08-18	Male	Yuzhong	Clinic 9	Dog	3 months	Sick
2020-08-18	Male	Yuzhong	Clinic 9	Dog	Unknown	Sick
2020-08-18	Female	Yuzhong	Clinic 9	Dog	3 years	Sick
2020-08-18	Male	Yuzhong	Clinic 9	Dog	13 years	Sick
2020-08-18	Male	Yuzhong	Clinic 9	Dog	Unknown	Health
2020-08-18	Female	Yuzhong	Clinic 9	Dog	2 years	Sick
2020-08-18	Male	Yuzhong	Clinic 9	Cat	3 years	Health
2020-08-18	Female	Yuzhong	Clinic 9	Cat	5 months	Health
2020-08-18	Male	Yuzhong	Clinic 9	Cat	Unknown	Health
2020-08-19	Male	Beibei	Pet shop 1	Cat	3 months	Health	CQBB2020CS041
2020-08-19	Male	Beibei	Pet shop 1	Cat	3 months	Health	CQBB2020CS042
2020-08-19	Male	Beibei	Pet shop 1	Cat	7 years	Health
2020-08-19	Female	Beibei	Pet shop 1	Cat	8 years	Health
2020-08-19	Female	Beibei	Pet shop 1	Cat	4 months	Health
2020-08-19	Female	Beibei	Pet shop 1	Cat	4 months	Health
2020-08-19	Male	Beibei	Pet shop 1	Cat	1 year	Health
2020-08-19	Male	Beibei	Pet shop 1	Cat	6 months	Health
2020-08-19	Male	Beibei	Pet shop 1	Cat	6 months	Health
2020-08-19	Male	Beibei	Pet shop 1	Cat	6 months	Health
2020-08-19	Female	Beibei	Pet shop 1	Cat	6 months	Health
2020-08-19	Female	Beibei	Pet shop 1	Cat	6 months	Health
2020-08-19	Male	Beibei	Pet shop 1	Cat	6 months	Health
2020-08-19	Male	Beibei	Pet shop 1	Cat	2 years	Health
2020-08-19	Female	Beibei	Pet shop 1	Cat	3 months	Health
2020-08-19	Female	Beibei	Pet shop 1	Cat	3 years	Health
2020-08-19	Male	Beibei	Pet shop 1	Cat	2 years	Health
2020-08-19	Male	Beibei	Pet shop 1	Cat	2 years	Health
2020-08-19	Female	Beibei	Pet shop 1	Cat	2 years	Health
2020-08-19	Male	Beibei	Pet shop 1	Cat	2 years	Health
2020-08-19	Female	Beibei	Pet shop 1	Cat	3 months	Health
2020-08-19	Female	Beibei	Pet shop 1	Cat	3 months	Health
2020-08-19	Male	Beibei	Pet shop 1	Cat	2 years	Health
2020-08-19	Male	Beibei	Pet shop 1	Cat	2 months	Health
2020-08-19	Female	Beibei	Pet shop 1	Cat	2 months	Health
2020-08-19	Female	Beibei	Pet shop 1	Cat	2 months	Health
2020-08-19	Male	Beibei	Pet shop 1	Cat	2 years	Health
2020-08-19	Male	Beibei	Pet shop 1	Cat	5 years	Health
2020-08-19	Female	Beibei	Pet shop 3	Cat	3 months	Health	CQBB2020CS043
2020-08-19	Male	Beibei	Pet shop 3	Cat	3 months	Health
2020-08-19	Female	Beibei	Pet shop 3	Cat	6 months	Health
2020-08-19	Male	Beibei	Pet shop 3	Cat	3 years	Health
2020-08-19	Male	Beibei	Pet shop 4	Dog	2 years	Health
2020-08-19	Male	Beibei	Pet shop 4	Dog	3 years	Health
2020-08-19	Male	Beibei	Pet shop 4	Dog	3 months	Health
2020-08-19	Male	Beibei	Pet shop 4	Dog	3 months	Health
2020-08-19	Male	Beibei	Pet shop 4	Dog	3 months	Health
2020-08-19	Male	Beibei	Pet shop 4	Dog	3 months	Health
2020-08-19	Female	Beibei	Pet shop 4	Dog	3 months	Health
2020-08-19	Male	Beibei	Pet shop 4	Dog	3 months	Health
2020-08-19	Male	Beibei	Pet shop 4	Dog	3 months	Health
2020-08-19	Female	Beibei	Pet shop 4	Cat	1 month	Health
2020-08-19	Female	Beibei	Pet shop 4	Cat	3 months	Health
2020-08-19	Male	Beibei	Pet shop 4	Cat	3 months	Health
2020-08-19	Male	Beibei	Pet shop 4	Cat	3 months	Health
2020-08-19	Male	Beibei	Pet shop 4	Cat	1 month	Health
2020-08-19	Male	Beibei	Pet shop 4	Cat	1 month	Health
2020-08-19	Male	Beibei	Pet shop 4	Cat	1 month	Health
2020-08-19	Male	Beibei	Pet shop 4	Cat	1 month	Health
2020-08-19	Female	Beibei	Pet shop 4	Dog	2 months	Health
2020-08-09	Female	Yubei	Clinic 7	Dog	5 years	Diarrhea
2020-08-09	Male	Yubei	Clinic 7	Dog	8 months	Diarrhea
2020-08-09	Male	Yubei	Clinic 7	Cat	1 year	Diarrhea
2020-08-11	Male	Yubei	Clinic 7	Dog	4 years	Diarrhea
2020-08-12	Male	Yubei	Clinic 7	Cat	3 months	Sick
2020-08-13	Female	Yubei	Clinic 7	Dog	10 years	Diarrhea
2020-08-13	Male	Yubei	Clinic 7	Cat	3 years	Diarrhea
2020-08-13	Male	Yubei	Clinic 7	Cat	2 years	Diarrhea
2020-08-14	Female	Yubei	Clinic 7	Dog	3 years	Diarrhea
2020-08-15	Male	Yubei	Clinic 7	Dog	3 months	Sick
2020-08-15	Female	Yubei	Clinic 7	Cat	4 months	Sick
2020-08-15	Female	Yubei	Clinic 7	Cat	4 months	Sick
2020-08-16	Male	Yubei	Clinic 7	Cat	3 months	Diarrhea
2020-08-16	Female	Yubei	Clinic 7	Cat	3 months	Diarrhea
2020-08-16	Female	Yubei	Clinic 7	Cat	3 months	Diarrhea
2020-08-16	Female	Yubei	Clinic 7	Cat	2 years	Diarrhea
2020-08-20	Male	Yubei	Clinic 7	Cat	1 year	Diarrhea
2020-08-20	Female	Yubei	Clinic 7	Cat	5 months	Diarrhea
2020-08-20	Male	Yubei	Clinic 7	Dog	1 year	Diarrhea
2020-08-09	Male	Yubei	Clinic 13	Dog	2 months	Health
2020-08-11	Male	Yubei	Clinic 13	Cat	5 months	Health
2020-08-15	Female	Yubei	Clinic 13	Cat	2 years	Health
2020-08-15	Male	Yubei	Clinic 13	Dog	2 years	Health
2020-08-16	Female	Yubei	Clinic 13	Dog	5 years	Sick
2020-08-16	Male	Yubei	Clinic 13	Cat	5 months	Health
2020-08-16	Male	Yubei	Clinic 13	Dog	5 months	Health
2020-08-16	Male	Yubei	Clinic 13	Dog	3 months	Health
2020-08-21	Female	Yubei	Clinic 13	Dog	6 months	Sick
2020-08-21	Male	Yubei	Clinic 13	Dog	4 months	Health
2020-08-21	Female	Yubei	Clinic 2	Cat	5 months	Health
2020-08-21	Male	Yubei	Clinic 2	Dog	4 years	Health
2020-08-21	Male	Yubei	Clinic 2	Cat	3 years	Health
2020-08-21	Male	Yubei	Clinic 2	Dog	12 years	Health
2020-08-21	Female	Yubei	Clinic 2	Dog	8 years	Health
2020-08-22	Male	Yubei	Clinic 11	Dog	4 years	Health
2020-08-22	Male	Yubei	Clinic 11	Dog	3 years and 4 months	Health	CQYB2020CS040
2020-08-22	Male	Yubei	Clinic 11	Dog	5 months	Health
2020-08-22	Male	Yubei	Clinic 11	Dog	4 years	Health
2020-08-22	Female	Yubei	Clinic 11	Dog	1 year	Health
2020-08-22	Male	Yubei	Clinic 11	Dog	1.5 years	Health
2020-08-22	Male	Yubei	Clinic 11	Cat	1.5 years	Health
2020-08-22	Female	Yubei	Clinic 11	Dog	2 years	Health
2020-08-31	Female	Jiangbei	Clinic 6	Cat	Unknown	Health
2020-08-31	Female	Jiangbei	Clinic 6	Cat	6 years	Health
2020-08-31	Female	Jiangbei	Clinic 6	Cat	1 year	Health
2020-08-31	Female	Jiangbei	Clinic 6	Cat	1 year	Health
2020-08-31	Female	Jiangbei	Clinic 6	Cat	5 years	Health
2020-08-31	Female	Jiangbei	Clinic 6	Cat	1 year	Health
2020-08-31	Female	Jiangbei	Clinic 6	Dog	5 years	Health
2020-08-31	Male	Jiangbei	Clinic 6	Dog	5 years	Health
2020-08-31	Female	Jiangbei	Clinic 19	Cat	1 year	Health
2020-08-31	Female	Jiangbei	Clinic 19	Cat	9 years	Health
2020-08-31	Female	Jiangbei	Clinic 19	Dog	2 years	Health
2020-08-31	Male	Jiangbei	Clinic 19	Dog	1 year	Health
2020-08-31	Female	Jiangbei	Clinic 12	Dog	2.5 years	Health
2020-08-31	Female	Jiangbei	Clinic 12	Dog	3 months	Diarrhea
2020-08-31	Male	Jiangbei	Clinic 6	Turtle	4 months	Health	CQJB2020TS044
2020-08-31	Male	Jiangbei	Clinic 6	Turtle	5 months	Health	CQJB2020TS045
2020-08-31	Male	Jiangbei	Clinic 6	Dog	5 months	Health
2020-08-31	Male	Jiangbei	Clinic 6	Dog	6 years	Health	CQJB2020DS046
2020-08-31	Female	Jiangbei	Clinic 6	Dog	5 years	Health
2020-08-31	Male	Jiangbei	Clinic 6	Dog	4 years	Health
2020-08-31	Male	Jiangbei	Clinic 6	Dog	16 years	Health
2020-08-31	Male	Jiangbei	Clinic 6	Dog	2 years	Health
2020-08-31	Male	Jiangbei	Clinic 6	Dog	4 months	Health
2020-08-31	Male	Jiangbei	Clinic 6	Dog	2 years	Health
2020-08-31	Male	Jiangbei	Clinic 6	Dog	1 year	Health
2020-08-31	Male	Jiangbei	Clinic 6	Dog	1 year	Health
2020-08-31	Male	Jiangbei	Clinic 6	Turtle	Unknown	Health
2020-08-31	Male	Yubei	Clinic 7	Cat	2 years	Sick
2020-08-31	Female	Yubei	Clinic 7	Dog	3 months	Health
2020-08-31	Female	Yubei	Clinic 7	Cat	1 year	Diarrhea
2020-08-31	Male	Yubei	Clinic 7	Cat	4 years	Diarrhea
2020-08-31	Male	Yubei	Clinic 7	Dog	5 months	Sick
2020-08-26	Female	Yubei	Clinic 7	Dog	2 years	Diarrhea
2020-08-29	Male	Yubei	Clinic 7	Dog	3 months	Sick
2020-08-29	Male	Yubei	Clinic 7	Cat	3 months	Sick	CQYB2020CS047
2020-08-30	Male	Yubei	Clinic 7	Cat	1 year	Sick
2020-08-30	Male	Yubei	Clinic 7	Cat	3 months	Diarrhea
2020-08-31	Male	Beibei	Clinic 8	Dog	8 months	Health
2020-08-31	Male	Beibei	Clinic 8	Dog	1 year	Health
2020-08-31	Female	Beibei	Clinic 8	Cat	5 years	Health
2020-08-31	Female	Beibei	Clinic 8	Cat	7 months	Health
2020-08-31	Female	Beibei	Clinic 8	Dog	1 year	Health
2020-08-31	Male	Beibei	Clinic 8	Dog	3 years	Health
2020-08-31	Male	Beibei	Clinic 8	Dog	3 months	Health
2020-08-31	Female	Beibei	Clinic 8	Dog	2 years	Health
2020-08-31	Male	Beibei	Clinic 8	Dog	3 months	Health
2020-08-31	Male	Beibei	Clinic 8	Dog	4 years	Health	CQBB2020DS048
2020-08-31	Male	Beibei	Clinic 8	Cat	3 years	Health
2020-08-31	Female	Beibei	Clinic 1	Cat	2 months	Sick
2020-08-31	Female	Beibei	Clinic 1	Dog	2 years	Sick
2020-08-31	Female	Beibei	Clinic 1	Dog	4 months	Sick
2020-08-31	Female	Beibei	Clinic 1	Dog	1 year	Sick
2020-08-31	Male	Beibei	Clinic 1	Dog	1 year	Sick
2020-08-31	Female	Beibei	Clinic 1	Dog	2 years	Sick
2020-08-31	Female	Beibei	Clinic 1	Dog	2 years	Sick
2020-08-31	Female	Beibei	Clinic 1	Dog	5 months	Sick
2020-08-31	Female	Beibei	Clinic 1	Dog	2 months	Sick
2020-08-31	Female	Beibei	Clinic 1	Dog	2 months	Sick
2020-08-31	Male	Beibei	Clinic 1	Dog	2 months	Sick
2020-08-21	Female	Yubei	Clinic 13	Dog	2 months	Diarrhea
2020-08-21	Male	Yubei	Clinic 13	Dog	3 months	Health
2020-08-22	Male	Yubei	Clinic 13	Dog	4 years	Health
2020-08-26	Male	Yubei	Clinic 13	Cat	2 months	Sick
2020-08-26	Female	Yubei	Clinic 13	Cat	2 months	Diarrhea
2020-08-26	Female	Yubei	Clinic 13	Dog	2 months	Health
2020-08-26	Male	Yubei	Clinic 13	Dog	8 months	Sick
2020-08-27	Male	Yubei	Clinic 13	Dog	2 months	Health	CQYB2020DS055
2020-08-27	Female	Yubei	Clinic 13	Cat	4 months	Health
2020-08-30	Male	Yubei	Clinic 13	Cat	3 months	Diarrhea
2020-08-31	Male	Jiangbei	Clinic 6	Dog	8 months	Diarrhea
2020-08-31	Male	Jiangbei	Clinic 6	Dog	3 months	Health
2020-08-31	Male	Jiangbei	Clinic 6	Dog	3 months	Health
2020-08-31	Male	Jiangbei	Clinic 6	Dog	4 months	Health
2020-09-02	Male	Yubei	Clinic 15	Dog	2 years and 3 months	Sick
2020-09-02	Female	Yubei	Clinic 15	Dog	5 months	Health
2020-09-02	Female	Yubei	Clinic 15	Dog	1 year	Health
2020-09-02	Female	Yubei	Clinic 15	Dog	3 years and 4 months	Health
2020-09-02	Male	Yubei	Clinic 15	Dog	5 years	Sick
2020-09-02	Female	Yubei	Clinic 15	Dog	8 months	Sick
2020-09-02	Female	Yubei	Clinic 15	Dog	3 years	Sick
2020-09-02	Male	Yubei	Clinic 15	Dog	2 years	Sick
2020-09-02	Female	Yubei	Clinic 15	Dog	2 years	Sick
2020-09-02	Male	Yubei	Clinic 15	Cat	3 years and 4 months	Sick
2020-09-02	Male	Yubei	Clinic 15	Cat	20 years, 8 months and 1 day	Sick
2020-09-02	Male	Yubei	Clinic 15	Cat	2 years	Sick
2020-09-02	Male	Yubei	Clinic 15	Cat	8 months	Sick
2020-09-02	Male	Yubei	Clinic 15	Cat	6 months	Sick
2020-09-02	Female	Yubei	Clinic 15	Cat	1 year and 6 days	Sick
2020-09-02	Male	Yubei	Clinic 15	Cat	2 years, 8 months and 1 day	Sick	CQYB2020CS049
2020-09-02	Female	Yubei	Clinic 15	Cat	1 year and 7 days	Sick	CQYB2020CS050
2020-09-02	Male	Yubei	Clinic 15	Cat	2 years, 2 months and 12 days	Sick	CQYB2020CS051
2020-09-02	Female	Yubei	Clinic 15	Cat	1 year, 4 months and 12 days	Sick
2020-09-02	Female	Yubei	Clinic 15	Cat	1 year and 19 days	Sick
2020-09-02	Male	Yubei	Clinic 15	Cat	5 months	Sick
2020-09-02	Male	Yubei	Clinic 15	Cat	1 year and 5 months	Sick
2020-09-02	Male	Yubei	Clinic 15	Cat	4 months	Sick
2020-09-02	Male	Yubei	Clinic 15	Cat	8 months and 7 days	Sick
2020-09-02	Male	Yubei	Clinic 15	Cat	6 months	Sick
2020-09-02	Male	Yubei	Clinic 15	Cat	17 years	Sick
2020-09-02	Male	Yuzhong	Clinic 9	Cat	2 years	Sick	CQYZ2020CS052
2020-09-02	Male	Yuzhong	Clinic 9	Dog	6 years and 8 months	Health
2020-09-02	Male	Yuzhong	Clinic 9	Dog	1 year	Health
2020-09-02	Female	Yuzhong	Clinic 9	Cat	3 months 3 days	Diarrhea
2020-09-02	Male	Yuzhong	Clinic 9	Dog	3 months and 2 days	Diarrhea	CQYZ2020DS053
2020-09-02	Female	Yuzhong	Clinic 9	Dog	5 years	Sick
2020-09-02	Female	Yuzhong	Clinic 9	Cat	6 years and 5 months	Sick
2020-09-02	Female	Yuzhong	Clinic 9	Dog	3 years	Sick
2020-09-02	Male	Yuzhong	Clinic 9	Cat	5 months and 2 days	Sick
2020-09-02	Female	Yuzhong	Clinic 9	Cat	3 years and 2 months	Health
2020-09-02	Female	Yuzhong	Clinic 9	Cat	1 year and 22 days	Health
2020-09-02	Male	Yuzhong	Clinic 9	Cat	9 months and 3 days	Sick
2020-09-02	Male	Yuzhong	Clinic 9	Dog	12 years and 8 months	Sick
2020-09-02	Male	Yuzhong	Clinic 9	Cat	7 years and 8 months	Health	CQYZ2020CS054
2020-09-02	Male	Yuzhong	Clinic 9	Cat	5 months and 5 days	Sick
2020-09-02	Male	Yuzhong	Clinic 9	Cat	1 year and 2 months	Diarrhea
2020-09-02	Female	Yubei	Clinic 10	Cat	4 months	Sick
2020-09-02	Male	Yubei	Clinic 10	Dog	4 months	Sick
2020-09-02	Female	Beibei	Clinic 21	Dog	1 year	Diarrhea
2020-09-02	Female	Beibei	Clinic 21	Dog	1 year	Health
2020-09-02	Female	Beibei	Clinic 21	Dog	3 years	Health
2020-09-02	Male	Beibei	Pet shop 12	Cat	4 months	Health
2020-09-02	Male	Beibei	Pet shop 12	Cat	1 year	Health
2020-09-02	Male	Beibei	Pet shop 12	Parrot	8 years	Health
2020-09-02	Female	Beibei	Clinic 14	Cat	4 years	Health
2020-09-02	Female	Beibei	Clinic 14	Cat	8 years	Health
2020-09-02	Male	Beibei	Pet shop 13	Turtle	2 years	Health	CQBB2020TS056
2020-09-02	Female	Beibei	Pet shop 13	Turtle	1 year and 6 months	Health	CQBB2020TS057
2020-09-03	Female	Jiangbei	Clinic 6	Dog	3 months	Diarrhea
2020-09-03	Female	Jiangbei	Clinic 6	Dog	3 months	Health
2020-09-06	Male	Jiangbei	Clinic 6	Dog	2 months	Health
2020-09-08	Female	Jiangbei	Pet shop 14	Cat	5 months	Health
2020-09-08	Female	Jiangbei	Pet shop 14	Cat	1 year	Health
2020-09-08	Female	Jiangbei	Pet shop 14	Cat	1 year	Health
2020-09-08	Male	Jiangbei	Pet shop 14	Cat	1.5 years	Health
2020-09-08	Female	Jiangbei	Pet shop 14	Cat	2 years	Health
2020-09-08	Female	Jiangbei	Clinic 19	Dog	2 years	Health
2020-09-08	Male	Jiangbei	Clinic 19	Dog	3 years	Health
2020-09-08	Female	Jiangbei	Clinic 19	Dog	9 years	Health
2020-09-08	Male	Jiangbei	Clinic 19	Dog	2 years	Health
2020-09-08	Male	Jiangbei	Clinic 19	Cat	4 years	Health
2020-09-08	Female	Jiangbei	Clinic 19	Cat	2 years	Health
2020-09-03	Male	Yubei	Clinic 7	Dog	8 years	Sick
2020-09-05	Male	Yubei	Clinic 7	Cat	5 years	Sick
2020-09-05	Female	Yubei	Clinic 7	Cat	4 months and 22 days	Diarrhea
2020-09-06	Male	Yubei	Clinic 7	Cat	2 months	Diarrhea
2020-09-06	Male	Yubei	Clinic 7	Cat	4 months and 5 days	Health
2020-09-06	Male	Yubei	Clinic 7	Cat	2 months and 21 days	Diarrhea
2020-09-06	Female	Yubei	Clinic 7	Cat	1 year and 6 months	Diarrhea
2020-09-07	Female	Yubei	Clinic 7	Cat	6 months	Sick
2020-09-07	Male	Yubei	Clinic 7	Cat	3 years	Sick
2020-09-08	Female	Beibei	Clinic 21	Dog	1 year	Health
2020-09-08	Female	Beibei	Clinic 21	Dog	1 year	Health
2020-09-08	Female	Beibei	Clinic 21	Dog	7 months	Health
2020-09-08	Male	Beibei	Clinic 21	Dog	2 years	Health
2020-09-08	Female	Beibei	Clinic 21	Cat	3 years	Health
2020-09-08	Male	Beibei	Clinic 8	Dog	8 years	Health
2020-09-08	Male	Beibei	Clinic 8	Dog	2 years	Health	CQBB2020DS058
2020-09-08	Female	Beibei	Clinic 8	Dog	4 months	Health
2020-09-08	Male	Beibei	Clinic 8	Dog	2 years	Health
2020-09-08	Male	Beibei	Clinic 1	Dog	3 years	Health
2020-09-08	Male	Beibei	Clinic 1	Dog	8 years	Health	CQBB2020DS059
2020-09-08	Male	Beibei	Plaza 1	Dog	2 years	Health
2020-09-08	Male	Beibei	Plaza 1	Dog	2 years	Health	CQBB2020DS060
2020-09-08	Female	Beibei	Plaza 1	Dog	2 years	Health
2020-09-08	Female	Beibei	Plaza 1	Dog	2 years	Health
2020-09-08	Female	Beibei	Plaza 1	Dog	2 years	Health
2020-09-08	Female	Beibei	Plaza 1	Dog	8 months	Health
2020-09-08	Male	Beibei	Plaza 1	Dog	2 years	Health
2020-09-04	Male	Beibei	Clinic 14	Cat	1 year	Diarrhea
2020-09-06	Female	Beibei	Clinic 14	Dog	3 years	Sick
2020-09-07	Female	Beibei	Clinic 14	Cat	2 months	Diarrhea
2020-09-07	Male	Beibei	Clinic 14	Cat	1 year	Diarrhea
2020-09-10	Male	Beibei	Clinic 14	Cat	3 months	Sick
2020-09-02	Male	Yuzhong	Clinic 9	Dog	3 months	Health	CQYZ2020DS061
2020-09-04	Male	Yuzhong	Clinic 9	Cat	2 months	Diarrhea
2020-09-05	Male	Yuzhong	Clinic 9	Cat	1 month	Sick
2020-09-07	Male	Yuzhong	Clinic 9	Cat	6 months	Sick
2020-09-08	Female	Yuzhong	Clinic 9	Dog	12 years	Diarrhea
2020-09-08	Female	Yuzhong	Clinic 9	Cat	3 months	Sick
2020-09-08	Female	Yuzhong	Clinic 9	Cat	1 year	Diarrhea
2020-09-08	Male	Yuzhong	Clinic 9	Cat	1 year and 3 days	Health
2020-09-08	Female	Yuzhong	Clinic 9	Cat	5 months	Health
2020-09-08	Male	Yubei	Clinic 13	Dog	2 months	Sick
2020-09-08	Male	Yubei	Clinic 13	Cat	1 month	Sick
2020-09-11	Unknown	Beibei	Clinic 21	Dog	5 years	Health
2020-09-11	Female	Beibei	Clinic 21	Dog	2 years	Health
2020-09-11	Male	Beibei	Clinic 21	Dog	6 years	Health
2020-09-11	Female	Beibei	Clinic 21	Dog	2 years	Health
2020-09-12	Female	Beibei	Clinic 21	Dog	1.5 years	Health
2020-09-12	Male	Beibei	Clinic 21	Dog	2 years	Health
2020-09-12	Female	Beibei	Clinic 21	Dog	2 years	Health
2020-09-12	Male	Beibei	Clinic 21	Dog	2 years	Health
2020-09-12	Female	Beibei	Clinic 21	Dog	2 years	Health
2020-09-12	Female	Beibei	Clinic 21	Dog	8 years	Health
2020-09-12	Female	Beibei	Clinic 21	Dog	4 years	Health
2020-09-13	Female	Beibei	Clinic 21	Dog	6 years	Health
2020-09-13	Female	Beibei	Clinic 21	Dog	5 months	Health	CQBB2020DS062
2020-09-13	Male	Beibei	Clinic 21	Dog	9 months and 3 days	Health
2020-09-14	Male	Yubei	Clinic 7	Dog	1 year	Sick
2020-09-14	Male	Yubei	Clinic 7	Dog	1 year	Sick
2020-09-14	Female	Yubei	Clinic 7	Dog	Unknown	Sick
2020-09-14	Male	Yubei	Clinic 7	Dog	5 years and 9 months	Health
2020-09-14	Female	Yubei	Clinic 7	Dog	3 months and 21 days	Health
2020-09-14	Male	Yubei	Clinic 7	Dog	17 years	Health
2020-09-14	Male	Yubei	Clinic 7	Dog	Unknown	Sick
2020-09-14	Female	Yubei	Clinic 7	Dog	Unknown	Health
2020-09-14	Female	Yubei	Clinic 7	Dog	Unknown	Sick
2020-09-14	Female	Yubei	Clinic 7	Dog	1 year	Health
2020-09-12	Female	Jiangbei	Clinic 6	Dog	2 months	Diarrhea
2020-09-13	Female	Jiangbei	Clinic 6	Dog	2 months	Health
2020-09-16	Male	Jiangbei	Clinic 6	Dog	7 years and 5 months	Health
2020-09-16	Male	Jiangbei	Clinic 6	Cat	10 months	Health
2020-09-16	Female	Jiangbei	Clinic 6	Dog	5 years	Health
2020-09-16	Female	Jiangbei	Clinic 6	Dog	9 months	Health
2020-09-16	Female	Jiangbei	Clinic 6	Dog	7 months	Health
2020-09-16	Male	Jiangbei	Clinic 19	Dog	9 months	Health
2020-09-16	Female	Jiangbei	Clinic 19	Dog	4 years	Health
2020-09-16	Female	Jiangbei	Clinic 19	Dog	3 years	Health
2020-09-16	Male	Jiangbei	Clinic 19	Dog	7 years	Health
2020-09-16	Male	Jiangbei	Pet shop 15	Cat	1 year and 5 months	Health
2020-09-16	Male	Jiangbei	Pet shop 15	Cat	5 months	Health
2020-09-16	Female	Jiangbei	Pet shop 15	Cat	5 months	Health
2020-09-09	Male	Yubei	Clinic 7	Cat	4 months	Sick
2020-09-10	Male	Yubei	Clinic 7	Cat	2 months	Health
2020-09-12	Male	Yubei	Clinic 7	Dog	4 years	Diarrhea
2020-09-12	Male	Yubei	Clinic 7	Cat	5 months and 26 days	Diarrhea
2020-09-13	Male	Yubei	Clinic 7	Cat	2 months	Diarrhea
2020-09-14	Female	Yubei	Clinic 7	Dog	1 year and 13 days	Diarrhea
2020-09-14	Female	Yubei	Clinic 7	Dog	1 year and 3 months	Diarrhea
2020-09-16	Male	Yubei	Clinic 7	Cat	3 months and 8 days	Sick
2020-09-08	Male	Beibei	Clinic 1	Cat	3 months	Sick
2020-09-08	Male	Beibei	Clinic 1	Cat	1 year	Sick
2020-09-09	Female	Beibei	Clinic 1	Cat	10 years	Health
2020-09-10	Female	Beibei	Clinic 1	Cat	7 years	Sick
2020-09-10	Male	Beibei	Clinic 1	Cat	3 months	Health
2020-09-11	Female	Beibei	Clinic 1	Cat	10 years	Sick
2020-09-12	Male	Beibei	Clinic 1	Dog	2 years	Health
2020-09-12	Male	Beibei	Clinic 1	Dog	2 years	Sick
2020-09-13	Male	Beibei	Clinic 1	Dog	3 years	Sick	CQBB2020DS063
2020-09-13	Male	Beibei	Clinic 1	Cat	8 months	Health
2020-09-16	Female	Yuzhong	Clinic 9	Dog	8 years	Sick
2020-09-16	Female	Yuzhong	Clinic 9	Dog	16 years	Sick
2020-09-16	Male	Yuzhong	Clinic 9	Dog	5 years	Sick
2020-09-16	Female	Yuzhong	Clinic 9	Cat	6 months	Diarrhea
2020-09-16	Male	Yuzhong	Clinic 9	Cat	2 years	Sick	CQYZ2020CS064
2020-09-16	Male	Yuzhong	Clinic 9	Cat	3 years	Sick
2020-09-16	Male	Yuzhong	Clinic 9	Cat	2 years	Sick
2020-09-11	Male	Beibei	Clinic 14	Cat	1 year	Diarrhea
2020-09-16	Male	Beibei	Clinic 8	Cat	1 month	Diarrhea
2020-09-16	Male	Beibei	Clinic 8	Dog	1 year	Health	CQBB2020DS065
2020-09-16	Female	Beibei	Clinic 8	Dog	1 year	Health
2020-09-16	Female	Beibei	Clinic 8	Dog	1 year	Health
2020-09-16	Male	Beibei	Clinic 8	Dog	3 years	Health
2020-09-16	Male	Beibei	Clinic 8	Dog	1 year	Health
2020-09-16	Male	Beibei	Clinic 8	Dog	3 years	Health
2020-09-18	Female	Beibei	Clinic 21	Dog	2 years	Health
2020-09-18	Male	Beibei	Clinic 21	Dog	11 years	Health
2020-09-18	Female	Beibei	Clinic 21	Dog	2 years	Health
2020-09-18	Female	Beibei	Clinic 21	Dog	8 years	Health
2020-09-19	Male	Beibei	Clinic 21	Dog	2 years	Health
2020-09-19	Male	Beibei	Clinic 21	Dog	5 years	Health
2020-09-19	Female	Beibei	Clinic 21	Dog	1 year	Health
2020-09-19	Male	Beibei	Clinic 21	Dog	Unknown	Health
2020-09-19	Female	Beibei	Clinic 21	Dog	7 years	Health	CQBB2020DS066
2020-09-19	Female	Beibei	Clinic 21	Dog	6 years	Health
2020-09-20	Female	Beibei	Clinic 21	Dog	3 years	Health
2020-09-20	Female	Beibei	Clinic 21	Dog	1 year	Health
2020-09-20	Female	Beibei	Clinic 21	Dog	4 years	Health
2020-09-14	Male	Beibei	Clinic 21	Dog	2 years	Health
2020-09-14	Female	Beibei	Clinic 21	Dog	4 years	Health
2020-09-14	Female	Beibei	Clinic 21	Dog	2 years	Health
2020-09-15	Male	Beibei	Clinic 21	Dog	9 years	Health
2020-09-15	Female	Beibei	Clinic 21	Dog	4 years	Health
2020-09-15	Female	Beibei	Clinic 21	Dog	2 years	Health
2020-09-15	Female	Beibei	Clinic 21	Dog	4 years	Health
2020-09-15	Male	Beibei	Clinic 21	Dog	3 years	Health
2020-09-15	Female	Beibei	Clinic 21	Dog	3 years	Health
2020-09-17	Male	Beibei	Clinic 21	Dog	6 years	Health
2020-09-17	Male	Beibei	Clinic 21	Dog	1 year	Diarrhea
2020-09-18	Male	Beibei	Clinic 21	Dog	7 years	Health
2020-09-18	Male	Beibei	Clinic 21	Dog	3 years	Health
2020-09-18	Female	Beibei	Clinic 21	Dog	1 year	Health
2020-09-04	Male	Yubei	Clinic 13	Dog	2 months	Health
2020-09-05	Male	Yubei	Clinic 13	Cat	1 month	Sick
2020-09-13	Male	Yubei	Clinic 13	Cat	2 months	Sick
2020-09-15	Male	Yubei	Clinic 13	Cat	3 years	Sick
2020-09-16	Male	Yubei	Clinic 13	Dog	2 months	Diarrhea
2020-09-17	Female	Yubei	Clinic 13	Dog	3 months	Sick
2020-09-19	Female	Yubei	Clinic 13	Dog	2 months	Health
2020-09-19	Male	Yubei	Clinic 13	Dog	7 years	Sick
2020-09-20	Male	Yubei	Clinic 13	Cat	3 months	Sick
2020-09-20	Male	Yubei	Clinic 13	Cat	3 months	Sick
2020-09-20	Male	Yubei	Clinic 13	Cat	3 months	Diarrhea
2020-09-20	Female	Yubei	Clinic 13	Dog	3 months	Diarrhea
2020-09-21	Male	Yubei	Clinic 13	Dog	3 years	Sick
2020-09-21	Female	Yubei	Clinic 13	Dog	7 months	Diarrhea
2020-09-23	Male	Yubei	Clinic 13	Cat	5 months	Diarrhea	CQYZ2020CS067
2020-09-24	Male	Yubei	Clinic 13	Dog	1 year	Diarrhea
2020-09-25	Male	Yubei	Clinic 13	Cat	1 year	Sick
2020-09-25	Male	Yubei	Clinic 13	Cat	3 months	Diarrhea
2020-09-21	Male	Yuzhong	Clinic 9	Dog	7 years	Diarrhea
2020-09-23	Male	Yuzhong	Clinic 9	Dog	3 years	Health
2020-09-24	Female	Yuzhong	Clinic 9	Dog	2 years	Health
2020-09-25	Male	Yuzhong	Clinic 9	Dog	5 years	Health
2020-09-25	Male	Yuzhong	Clinic 9	Dog	3 years	Health
2020-09-26	Female	Yuzhong	Clinic 9	Dog	1 year	Health
2020-09-26	Female	Yuzhong	Clinic 9	Dog	10 years	Health
2020-09-29	Male	Yuzhong	Clinic 9	Dog	2 years	Health
2020-09-29	Male	Yuzhong	Clinic 9	Dog	2 years	Health
2020-09-29	Male	Yuzhong	Clinic 9	Dog	8 months	Health
2020-09-19	Female	Yubei	Clinic 7	Cat	6 months and 17 days	Sick
2020-09-19	Male	Yubei	Clinic 7	Cat	2 months	Diarrhea
2020-09-20	Male	Yubei	Clinic 7	Cat	3 months and 6 days	Sick	CQYB2020CS068
2020-09-20	Male	Yubei	Clinic 7	Cat	3 years and 1 month	Diarrhea
2020-09-20	Male	Yubei	Clinic 7	Dog	5 months	Diarrhea
2020-09-20	Female	Yubei	Clinic 7	Cat	6 months and 11 days	Health	CQYB2020CS069
2020-09-21	Male	Yubei	Clinic 7	Cat	2 months and 15 days	Diarrhea	CQYB2020CS070
2020-09-21	Male	Yubei	Clinic 7	Cat	9 months and 20 days	Health
2020-09-25	Female	Yubei	Clinic 7	Dog	2 months	Diarrhea
2020-09-28	Male	Yubei	Clinic 7	Cat	2 months	Diarrhea
2020-09-25	Male	Beibei	Clinic 21	Cat	2 months	Diarrhea
2020-09-25	Male	Beibei	Clinic 21	Cat	2 months	Diarrhea
2020-09-26	Male	Beibei	Clinic 21	Cat	1 year	Health
2020-09-26	Male	Beibei	Clinic 21	Dog	6 months	Health
2020-09-26	Female	Beibei	Clinic 21	Cat	2 years	Health
2020-09-26	Male	Beibei	Clinic 21	Cat	2 years	Health
2020-09-26	Male	Beibei	Clinic 21	Cat	3 months	Health
2020-09-27	Female	Beibei	Clinic 21	Dog	2 months	Diarrhea
2020-09-27	Male	Beibei	Clinic 21	Cat	1 year	Health
2020-09-27	Female	Beibei	Clinic 21	Dog	3 years	Health
2020-09-28	Male	Beibei	Clinic 21	Cat	3 months	Diarrhea
2020-09-28	Female	Beibei	Clinic 21	Dog	2 months	Health
2020-09-28	Male	Beibei	Clinic 21	Cat	3 months	Health	CQBB2020CS071
2020-09-29	Female	Beibei	Clinic 21	Dog	1 year	Health	CQBB2020DS072
2020-09-30	Male	Beibei	Clinic 1	Dog	2 years	Health
2020-09-30	Male	Beibei	Clinic 1	Dog	1 year	Health
2020-09-30	Female	Beibei	Clinic 22	Dog	3 years	Health
2020-09-30	Female	Beibei	Clinic 22	Dog	10 years	Health
2020-09-30	Male	Beibei	Clinic 22	Dog	3 years	Health
2020-09-30	Male	Beibei	Clinic 22	Dog	3 years	Health
2020-09-30	Male	Beibei	Residential area 5	Dog	4 months	Health
2020-09-30	Male	Beibei	Residential area 5	Dog	4 months	Health
2020-09-30	Male	Beibei	Residential area 5	Dog	4 months	Health
2020-09-30	Female	Beibei	Residential area 5	Dog	4 months	Health
2020-09-30	Male	Beibei	Plaza 2	Dog	1 year	Health
2020-09-30	Female	Beibei	Plaza 2	Dog	4 years	Health
2020-09-30	Female	Beibei	Plaza 2	Dog	5 months	Health
2020-09-30	Female	Beibei	Plaza 2	Cat	2 years	Health
2020-09-30	Male	Beibei	Plaza 2	Dog	4 months	Health
2020-09-30	Male	Beibei	Plaza 2	Dog	8 months	Health
2020-09-30	Female	Beibei	Plaza 2	Dog	7 years	Health
2020-10-01	Male	Yubei	Clinic 7	Dog	4 months	Diarrhea
2020-10-01	Male	Yubei	Clinic 7	Cat	4 months	Diarrhea
2020-10-01	Male	Yubei	Clinic 7	Cat	2 months	Diarrhea
2020-10-01	Male	Yubei	Clinic 7	Cat	1 year	Diarrhea
2020-10-03	Female	Yubei	Clinic 7	Cat	2 months	Diarrhea
2020-10-03	Male	Yubei	Clinic 7	Dog	2 months	Diarrhea
2020-10-03	Male	Yubei	Clinic 7	Cat	4 months	Diarrhea
2020-10-04	Female	Yubei	Clinic 7	Dog	1 year and 3 months	Diarrhea
2020-10-04	Male	Yubei	Clinic 7	Dog	2 months	Diarrhea
2020-10-05	Male	Yubei	Clinic 7	Dog	3 years	Sick
2020-10-06	Male	Yubei	Clinic 7	Dog	10 months	Diarrhea
2020-10-06	Male	Yubei	Clinic 7	Cat	1 year and 7 months	Diarrhea
2020-10-06	Male	Yubei	Clinic 7	Dog	8 years and 8 months	Diarrhea
2020-10-06	Female	Yubei	Clinic 7	Dog	3 years and 1 month	Diarrhea
2020-10-09	Male	Yubei	Clinic 7	Cat	8 months and 3 days	Diarrhea
2020-10-11	Male	Yubei	Clinic 7	Cat	1 year and 1 month	Diarrhea
2020-10-01	Female	Yubei	Clinic 13	Dog	3 months	Health
2020-10-01	Male	Yubei	Clinic 13	Dog	2 months	Diarrhea
2020-10-02	Male	Yubei	Clinic 13	Cat	6 months	Diarrhea
2020-10-02	Male	Yubei	Clinic 13	Dog	2 months	Sick
2020-10-06	Male	Yubei	Clinic 13	Dog	2 months	Health
2020-10-07	Female	Yubei	Clinic 13	Cat	3 years	Diarrhea
2020-10-07	Female	Yubei	Clinic 13	Cat	5 months	Sick
2020-10-07	Female	Yubei	Clinic 13	Dog	5 months	Sick
2020-10-07	Male	Yubei	Clinic 13	Dog	3 months	Health
2020-10-07	Male	Yubei	Clinic 13	Dog	3 months	Sick
2020-10-08	Male	Yubei	Clinic 13	Cat	1 year	Sick
2020-10-08	Male	Yubei	Clinic 13	Cat	1 year	Health
2020-10-09	Male	Yubei	Clinic 13	Dog	3 months	Diarrhea
2020-10-11	Female	Yubei	Clinic 13	Cat	2 months	Diarrhea
2020-10-11	Male	Yubei	Clinic 13	Cat	1 year	Diarrhea
2020-10-12	Female	Yuzhong	Clinic 9	Dog	1 year	Diarrhea
2020-10-12	Female	Yuzhong	Clinic 9	Cat	3 years	Health
2020-10-12	Male	Yuzhong	Clinic 9	Cat	1 year	Sick
2020-10-12	Male	Yuzhong	Clinic 9	Cat	3 years	Sick
2020-10-12	Female	Yuzhong	Clinic 9	Cat	3 years	Sick
2020-10-12	Female	Yuzhong	Clinic 9	Cat	2 years	Sick
2020-10-12	Female	Yuzhong	Clinic 9	Cat	1 year	Sick
2020-10-13	Female	Beibei	Clinic 8	Cat	1 year and 5 months	Health
2020-10-13	Female	Beibei	Clinic 8	Cat	6 months	Health
2020-10-13	Male	Beibei	Clinic 8	Cat	1 year	Health
2020-10-13	Male	Beibei	Clinic 8	Dog	3 years	Health
2020-10-13	Male	Beibei	Clinic 8	Dog	1 year	Health
2020-10-13	Male	Beibei	Clinic 8	Dog	6 months	Health
2020-10-13	Female	Beibei	Clinic 8	Dog	1 year	Health
2020-10-13	Male	Beibei	Clinic 8	Dog	12 years	Health
2020-10-13	Male	Beibei	Clinic 8	Dog	7 years	Health
2020-10-13	Female	Beibei	Clinic 8	Dog	3 years	Health	CQBB2020DS073
2020-10-13	Female	Beibei	Clinic 8	Cat	1 year	Health
2020-10-14	Male	Beibei	Clinic 21	Dog	4 years	Health
2020-10-14	Male	Beibei	Clinic 21	Dog	2 years	Health
2020-10-14	Male	Beibei	Clinic 21	Dog	6 years	Health
2020-10-14	Male	Beibei	Clinic 21	Dog	4 years	Health
2020-10-14	Female	Beibei	Clinic 21	Dog	3 years	Health
2020-10-14	Female	Beibei	Clinic 21	Dog	4 months	Health
2020-10-01	Male	Beibei	Clinic 21	Dog	4 years	Health
2020-10-01	Male	Beibei	Clinic 21	Dog	1 year	Health
2020-10-02	Female	Beibei	Clinic 21	Dog	1 year	Health
2020-10-02	Male	Beibei	Clinic 21	Dog	8 years	Health
2020-10-03	Male	Beibei	Clinic 21	Dog	9 years	Health
2020-10-03	Male	Beibei	Clinic 21	Dog	2 years	Health
2020-10-03	Female	Beibei	Clinic 21	Dog	1 year	Health	CQBB2020DS074
2020-10-03	Female	Beibei	Clinic 21	Dog	2 years	Health
2020-10-03	Male	Beibei	Clinic 21	Dog	7 years	Health
2020-10-04	Male	Beibei	Clinic 21	Dog	6 months	Health
2020-10-04	Male	Beibei	Clinic 21	Dog	2 years	Health
2020-10-04	Female	Beibei	Clinic 21	Dog	1 year	Health
2020-10-04	Male	Beibei	Clinic 21	Dog	2 years	Health
2020-10-04	Male	Beibei	Clinic 21	Dog	3 years	Health
2020-10-04	Male	Beibei	Clinic 21	Dog	2 years	Health
2020-10-04	Female	Beibei	Clinic 21	Dog	8 years	Health
2020-10-05	Male	Beibei	Clinic 21	Dog	6 years	Health
2020-10-05	Female	Beibei	Clinic 21	Dog	1 year	Health
2020-10-05	Male	Beibei	Clinic 21	Dog	1 year	Health
2020-10-06	Male	Beibei	Clinic 21	Dog	2 years	Health
2020-10-06	Female	Beibei	Clinic 21	Dog	1 year	Health
2020-10-06	Female	Beibei	Clinic 21	Dog	3 years	Health
2020-10-07	Female	Beibei	Clinic 21	Dog	6 months	Health
2020-10-08	Female	Beibei	Clinic 21	Dog	2 years	Health
2020-10-08	Female	Beibei	Clinic 21	Dog	4 years	Health
2020-10-08	Female	Beibei	Clinic 21	Dog	8 years	Health
2020-10-09	Female	Beibei	Clinic 21	Dog	6 years	Health
2020-10-09	Female	Beibei	Clinic 21	Dog	1 year	Health
2020-10-09	Female	Beibei	Clinic 21	Dog	1 year	Health
2020-10-09	Female	Beibei	Clinic 21	Dog	1 year	Health
2020-10-09	Male	Beibei	Clinic 21	Dog	3 years	Health
2020-10-01	Female	Beibei	Clinic 21	Dog	9 years	Health
2020-10-01	Male	Beibei	Clinic 21	Dog	1 year	Health	CQBB2020DS075
2020-10-11	Female	Beibei	Clinic 21	Dog	4 years	Health
2020-10-12	Male	Beibei	Clinic 21	Dog	5 years	Health
2020-10-29	Male	Yubei	Clinic 11	Cat	2 years	Health
2020-10-29	Male	Yubei	Clinic 11	Cat	2 years	Health
2020-10-29	Male	Yubei	Clinic 11	Cat	2 years	Health
2020-10-29	Female	Yubei	Clinic 11	Cat	2 months	Health
2020-10-29	Female	Yubei	Clinic 11	Cat	2 months	Health
2020-10-29	Male	Yubei	Clinic 11	Cat	3 years	Health
2020-10-29	Male	Yubei	Clinic 11	Cat	3 years	Health
2020-10-29	Female	Yubei	Clinic 11	Cat	3 years	Health
2020-10-29	Female	Yubei	Clinic 11	Cat	3 years	Health
2020-10-29	Male	Yubei	Clinic 11	Cat	2 months	Health
2020-10-29	Female	Yubei	Clinic 11	Cat	2 months	Health
2020-10-29	Male	Yubei	Clinic 11	Cat	2 months	Health
2020-10-29	Female	Yubei	Clinic 11	Cat	2 months	Health
2020-10-29	Female	Yubei	Clinic 11	Cat	2 months	Health
2020-10-29	Male	Yubei	Clinic 11	Cat	2 months	Health
2020-10-29	Male	Yubei	Clinic 11	Cat	2 months	Health
2020-10-29	Female	Yubei	Clinic 11	Cat	2 months	Health
2020-10-29	Male	Yubei	Clinic 11	Cat	2 months	Health
2020-10-29	Male	Yubei	Clinic 11	Cat	2 months	Health
2020-10-29	Female	Yubei	Clinic 11	Cat	2 months	Health
2020-10-29	Male	Yuzhong	Clinic 9	Cat	1 year	Sick
2020-10-29	Male	Yuzhong	Clinic 9	Cat	2 years	Sick
2020-10-29	Female	Yuzhong	Clinic 9	Cat	2 years	Sick
2020-10-29	Male	Yuzhong	Clinic 9	Cat	8 months	Health
2020-10-29	Female	Yuzhong	Clinic 9	Cat	9 months	Sick
2020-10-29	Female	Yuzhong	Clinic 9	Cat	7 months	Sick
2020-10-29	Male	Yuzhong	Clinic 9	Dog	7 months	Sick
2020-10-29	Female	Yuzhong	Clinic 9	Cat	9 years	Sick	CQYZ2020DS076
2020-10-29	Female	Yuzhong	Clinic 9	Cat	2 years	Health
2020-10-29	Female	Yuzhong	Clinic 9	Cat	2 years	Health
2020-10-29	Male	Yuzhong	Clinic 9	Cat	4 years	Health
2020-10-29	Male	Yuzhong	Clinic 9	Cat	6 years	Health
2020-10-29	Female	Yuzhong	Clinic 9	Dog	3 years	Diarrhea
2020-10-29	Female	Yuzhong	Clinic 9	Dog	1 year	Diarrhea
2020-10-29	Male	Yuzhong	Clinic 9	Dog	1 year	Health
2020-10-29	Male	Yuzhong	Clinic 9	Dog	1 year and 5 months	Health
2020-10-29	Male	Yuzhong	Clinic 9	Dog	1 year and 5 months	Health
2020-10-29	Female	Yuzhong	Clinic 9	Dog	2 years	Health
2020-10-29	Female	Yuzhong	Clinic 9	Dog	2 years	Health
2020-10-29	Male	Jiangbei	Clinic 6	Dog	4 months	Health
2020-10-29	Female	Jiangbei	Clinic 6	Cat	3 years	Health
2020-10-29	Male	Jiangbei	Clinic 6	Cat	3 years	Health
2020-10-29	Female	Jiangbei	Clinic 6	Cat	3 years	Health
2020-10-29	Male	Jiangbei	Clinic 6	Cat	1 year	Health
2020-10-29	Female	Jiangbei	Clinic 6	Cat	1 year	Health
2020-10-29	Male	Jiangbei	Clinic 6	Cat	4 years	Health
2020-10-29	Female	Jiangbei	Clinic 6	Dog	4 years	Health
2020-10-12	Male	Yubei	Clinic 7	Dog	1 year	Diarrhea
2020-10-13	Male	Yubei	Clinic 7	Cat	3 months and 18 days	Diarrhea
2020-10-16	Female	Yubei	Clinic 7	Cat	2 months	Diarrhea
2020-10-24	Male	Yubei	Clinic 7	Dog	1 year	Diarrhea
2020-10-26	Male	Yubei	Clinic 7	Cat	Unknown	Health
2020-10-31	Male	Yubei	Clinic 7	Dog	4 months	Health
2020-10-31	Male	Yubei	Clinic 7	Dog	17 years	Health
2020-10-31	Female	Yubei	Clinic 7	Dog	1 year and 5 months	Health	CQYB2020DS077
2020-10-31	Male	Yubei	Clinic 7	Dog	7 years	Health
2020-10-31	Female	Yubei	Clinic 7	Dog	11 month	Health
2020-10-31	Male	Beibei	Clinic 1	Dog	8 months	Sick
2020-10-31	Male	Beibei	Clinic 1	Dog	6.5 months	Sick
2020-10-31	Female	Beibei	Clinic 1	Dog	1.5 months	Sick
2020-10-31	Male	Beibei	Clinic 1	Dog	3 months	Sick
2020-10-31	Female	Beibei	Clinic 1	Cat	1.5 months	Sick
2020-10-31	Male	Beibei	Clinic 1	Cat	2 years	Sick
2020-10-31	Female	Beibei	Clinic 1	Cat	2 years	Sick
2020-10-31	Male	Beibei	Clinic 1	Cat	3 months	Sick
2020-10-31	Female	Beibei	Clinic 1	Cat	3 months	Sick
2020-10-31	Male	Beibei	Clinic 1	Cat	3 months	Sick
2020-10-31	Female	Beibei	Clinic 1	Cat	3 years	Sick
2020-10-31	Female	Beibei	Clinic 8	Dog	1 year	Health
2020-10-31	Male	Beibei	Clinic 8	Dog	3 months	Health
2020-10-31	Male	Beibei	Clinic 8	Cat	1 year	Health
2020-10-31	Male	Beibei	Clinic 8	Cat	1 year	Health
2020-10-31	Female	Beibei	Clinic 8	Dog	2 years	Health
2020-10-31	Male	Beibei	Clinic 8	Dog	7 years	Health
2020-10-31	Male	Beibei	Clinic 8	Dog	1 year	Health
2020-10-31	Female	Beibei	Clinic 8	Dog	1 year	Health
2020-10-31	Female	Beibei	Clinic 8	Dog	2 years	Health
2020-10-31	Female	Beibei	Clinic 8	Dog	5 months	Health
2020-10-31	Female	Beibei	Clinic 8	Dog	1 year and 5 months	Health
2020-10-31	Male	Beibei	Clinic 8	Dog	7 months	Health
2020-10-31	Female	Beibei	Clinic 21	Dog	2 years	Health
2020-10-26	Female	Beibei	Clinic 21	Dog	1 year	Health
2020-10-29	Male	Beibei	Clinic 21	Dog	2 years	Health
2020-10-29	Female	Beibei	Clinic 21	Dog	9 years	Health
2020-10-29	Male	Beibei	Clinic 21	Dog	2 years	Health
2020-10-29	Female	Beibei	Clinic 21	Dog	3 years	Health
2020-10-29	Female	Beibei	Clinic 21	Dog	6 years	Health
2020-10-29	Female	Beibei	Clinic 21	Dog	2 years	Health
2020-10-29	Male	Beibei	Clinic 21	Dog	8 months	Health
2020-10-29	Female	Beibei	Clinic 21	Dog	13 years	Health
2020-10-31	Female	Beibei	Clinic 21	Dog	3 years	Health
2020-10-31	Female	Beibei	Clinic 21	Dog	1 year	Health
2020-10-31	Unknown	Jiangbei	Clinic 6	Hedgehog	Unknown	Health
2020-10-31	Female	Jiangbei	Clinic 6	Cat	2 years	Health
2020-10-31	Female	Jiangbei	Clinic 6	Cat	2 years	Health
2020-10-31	Male	Jiangbei	Clinic 6	Cat	3 months	Health
2020-10-31	Female	Jiangbei	Clinic 6	Cat	4 months	Health
2020-10-31	Male	Jiangbei	Clinic 6	Cat	1 year	Health
2020-10-31	Male	Jiangbei	Clinic 6	Dog	8 months	Health	CQJB2020DS078
2020-10-31	Unknown	Jiangbei	Clinic 6	Pet rabbit	Unknown	Health
2020-10-31	Unknown	Jiangbei	Clinic 6	Parrot	Unknown	Health
2020-10-31	Male	Jiangbei	Clinic 6	Dog	2 years	Health
2020-10-31	Male	Jiangbei	Clinic 6	Dog	1 year	Health
2020-10-31	Male	Jiangbei	Clinic 6	Cat	1 year	Health
2020-10-31	Male	Jiangbei	Clinic 6	Dog	8 years	Health
2020-10-31	Male	Jiangbei	Clinic 6	Dog	3 years	Health
2020-10-31	Female	Jiangbei	Clinic 6	Dog	4 months	Diarrhea
2020-10-31	Male	Jiangbei	Clinic 6	Dog	2 months	Health
2020-11-01	Male	Jiangbei	Residential area 6	Dog	8 months	Health
2020-11-01	Male	Jiangbei	Residential area 6	Dog	2 years	Health
2020-11-01	Male	Jiangbei	Residential area 6	Dog	5 years	Health
2020-11-01	Female	Jiangbei	Residential area 6	Dog	6 years	Health
2020-11-01	Male	Jiangbei	Residential area 6	Dog	3 years	Health
2020-11-01	Male	Jiangbei	Residential area 6	Dog	6.5 years	Health
2020-11-01	Male	Jiangbei	Residential area 6	Dog	6 years	Health
2020-11-01	Female	Jiangbei	Residential area 6	Dog	1 year	Health
2020-11-01	Female	Jiangbei	Residential area 6	Dog	9.5 years	Health
2020-11-01	Female	Jiangbei	Residential area 6	Dog	4 years	Health
2020-11-01	Male	Jiangbei	Residential area 6	Dog	10 months	Health
2020-11-01	Male	Jiangbei	Residential area 6	Dog	2 years	Health
2020-11-01	Female	Jiangbei	Residential area 6	Dog	1 year	Health
2020-11-01	Female	Jiangbei	Residential area 6	Dog	4 years	Health
2020-11-01	Male	Jiangbei	Residential area 6	Dog	2 years	Health
2020-11-01	Male	Jiangbei	Residential area 6	Dog	3 years	Health	CQJB2020DS079
2020-11-01	Male	Jiangbei	Residential area 6	Dog	1 year and 5 months	Health
2020-11-01	Female	Jiangbei	Residential area 6	Dog	1 year and 5 months	Health
2020-11-01	Female	Jiangbei	Residential area 6	Dog	7.5 years	Health
2020-11-01	Male	Jiangbei	Residential area 6	Dog	3 years	Health
2020-11-01	Male	Jiangbei	Residential area 6	Dog	4 years	Health
2020-11-01	Female	Jiangbei	Residential area 6	Dog	2 years	Health
2020-11-01	Female	Jiangbei	Residential area 6	Dog	6 years	Health
2020-11-01	Male	Jiangbei	Residential area 6	Dog	1 year	Health
2020-11-01	Female	Jiangbei	Residential area 6	Dog	3 years	Health
2020-11-01	Female	Jiangbei	Residential area 6	Dog	2 years	Health
2020-11-01	Female	Jiangbei	Residential area 6	Dog	11 years	Health
2020-11-01	Female	Jiangbei	Residential area 6	Dog	1 year and 5 months	Health
2020-11-01	Male	Jiangbei	Residential area 6	Dog	2 years and 3 months	Health
2020-11-01	Female	Jiangbei	Residential area 6	Dog	3 years	Health
2020-11-01	Male	Jiangbei	Residential area 6	Dog	2 years	Health
2020-11-01	Male	Jiangbei	Residential area 6	Dog	11 years	Health
2020-11-01	Female	Jiangbei	Residential area 6	Dog	8 months	Health
2020-11-01	Male	Jiangbei	Residential area 6	Dog	4 years	Health
2020-11-01	Male	Jiangbei	Residential area 6	Dog	5 years	Health
2020-11-01	Male	Jiangbei	Residential area 6	Dog	2 years	Health
2020-11-01	Female	Jiangbei	Residential area 6	Dog	5 years	Health
2020-11-01	Male	Jiangbei	Residential area 6	Dog	2 years	Health
[truncated: 4,225 more rows]
