# Supplementary material for: Serovar and sequence type distribution and phenotypic and genotypic antimicrobial resistance of Salmonella originating from pet animals in Chongqing, China
Source: Microbiol Spectr. 2024 May 17;12(7):e03542-23. doi: 10.1128/spectrum.03542-23 (PMC11218468; doi:10.1128/spectrum.03542-23)
Supplement: Table S15 — Accession numbers of gene sequences. [file spectrum.03542-23-s0003.xlsx]

## Sheet: Table S15
TABLE S15. Accession numbers of gene sequences deposited at Genbase
Name of isolates	Sequence ID	Accession number
CQBB2019DS001	aroC_1	C_AA062945.1
CQBB2020DS006	aroC_10	C_AA062946.1
CQYB2021DS108	aroC_100	C_AA062947.1
CQYB2021DS111	aroC_101	C_AA062948.1
CQJB2021DS113	aroC_102	C_AA062949.1
CQJB2021DS114	aroC_103	C_AA062950.1
CQYB2021DS115	aroC_104	C_AA062951.1
CQYB2021DS119	aroC_105	C_AA062952.1
CQSPB2021DS125	aroC_106	C_AA062953.1
CQSPB2021DS126	aroC_107	C_AA062954.1
CQJB2021DS127	aroC_108	C_AA062955.1
CQYB2021DS128	aroC_109	C_AA062956.1
CQBB2020DS010	aroC_11	C_AA062957.1
CQYB2021DS136	aroC_110	C_AA062958.1
CQYB2021DS138	aroC_111	C_AA062959.1
CQYB2021DS140	aroC_112	C_AA062960.1
CQBB2021DS141	aroC_113	C_AA062961.1
CQSPB2021DS142	aroC_114	C_AA062962.1
CQBB2021DS144	aroC_115	C_AA062963.1
CQYB2021DS148	aroC_116	C_AA062964.1
CQBB2021DS149	aroC_117	C_AA062965.1
CQBB2021DS150	aroC_118	C_AA062966.1
CQBB2021DS151	aroC_119	C_AA062967.1
CQYZ2020DS013	aroC_12	C_AA062968.1
CQSPB2021DS152	aroC_120	C_AA062969.1
CQBB2021DS159	aroC_121	C_AA062970.1
CQYB2021DS161	aroC_122	C_AA062971.1
CQYB2021DS162	aroC_123	C_AA062972.1
CQYB2021DS163	aroC_124	C_AA062973.1
CQYB2021DS167	aroC_125	C_AA062974.1
CQYB2021DS168	aroC_126	C_AA062975.1
CQYZ2021DS169	aroC_127	C_AA062976.1
CQBB2021DS170	aroC_128	C_AA062977.1
CQBB2021DS172	aroC_129	C_AA062978.1
CQYB2020DS015	aroC_13	C_AA062979.1
CQBB2021DS173	aroC_130	C_AA062980.1
CQBB2021DS174	aroC_131	C_AA062981.1
CQBB2021DS175	aroC_132	C_AA062982.1
CQBB2021DS181	aroC_133	C_AA062983.1
CQYB2021DS184	aroC_134	C_AA062984.1
CQJB2021DS186	aroC_135	C_AA062985.1
CQSPB2021DS190	aroC_136	C_AA062986.1
CQYZ2021DS192	aroC_137	C_AA062987.1
CQYZ2021DS193	aroC_138	C_AA062988.1
CQBB2021DS195	aroC_139	C_AA062989.1
CQYB2020CS017	aroC_14	C_AA062990.1
CQBB2021DS196	aroC_140	C_AA062991.1
CQYB2021DS197	aroC_141	C_AA062992.1
CQYB2021DS198	aroC_142	C_AA062993.1
CQYB2021DS202	aroC_143	C_AA062994.1
CQJB2021DS204	aroC_144	C_AA062995.1
CQJB2021DS205	aroC_145	C_AA062996.1
CQYB2021DS207	aroC_146	C_AA062997.1
CQBB20181125DS001	aroC_147	C_AA062998.1
CQBB20181125DS002	aroC_148	C_AA062999.1
CQBB20181125DS003	aroC_149	C_AA063000.1
CQYB2020DS020	aroC_15	C_AA063001.1
CQBB18DS001	aroC_150	C_AA063002.1
CQBB18DS002	aroC_151	C_AA063003.1
CQBB18DS003	aroC_152	C_AA063004.1
CQBB18DS004	aroC_153	C_AA063005.1
CQBB18DS005	aroC_154	C_AA063006.1
CQHM7DS001	aroC_155	C_AA063007.1
CQHM7DS002	aroC_156	C_AA063008.1
CQBB8DS002	aroC_157	C_AA063009.1
CQBB8DS008	aroC_158	C_AA063010.1
CQBB8DS010	aroC_159	C_AA063011.1
CQYZ2020DS021	aroC_16	C_AA063012.1
CQBB2020CS001	aroC_160	C_AA063013.1
CQYZ2020CS014	aroC_161	C_AA063014.1
CQBB2020CS016	aroC_162	C_AA063015.1
CQYB2020CS018	aroC_163	C_AA063016.1
CQBB2020CS019	aroC_164	C_AA063017.1
CQYB2020CS023	aroC_165	C_AA063018.1
CQYB2020CS024	aroC_166	C_AA063019.1
CQJB2020CS034	aroC_167	C_AA063020.1
CQYB2020CS035	aroC_168	C_AA063021.1
CQYB2020CS036	aroC_169	C_AA063022.1
CQYZ2020DS022	aroC_17	C_AA063023.1
CQYB2020CS037	aroC_170	C_AA063024.1
CQYB2020CS039	aroC_171	C_AA063025.1
CQBB2020CS041	aroC_172	C_AA063026.1
CQBB2020CS042	aroC_173	C_AA063027.1
CQBB2020CS043	aroC_174	C_AA063028.1
CQYB2020CS047	aroC_175	C_AA063029.1
CQYB2020CS049	aroC_176	C_AA063030.1
CQYB2020CS050	aroC_177	C_AA063031.1
CQYB2020CS051	aroC_178	C_AA063032.1
CQYZ2020CS052	aroC_179	C_AA063033.1
CQYB2020DS025	aroC_18	C_AA063034.1
CQYZ2020CS054	aroC_180	C_AA063035.1
CQYZ2020CS064	aroC_181	C_AA063036.1
CQYZ2020CS067	aroC_182	C_AA063037.1
CQYB2020CS068	aroC_183	C_AA063038.1
CQYB2020CS069	aroC_184	C_AA063039.1
CQYB2020CS070	aroC_185	C_AA063040.1
CQBB2020CS071	aroC_186	C_AA063041.1
CQYZ2020DS076	aroC_187	C_AA063042.1
CQBB2020CS092	aroC_188	C_AA063043.1
CQBB2020CS094	aroC_189	C_AA063044.1
CQYB2020DS026	aroC_19	C_AA063045.1
CQYB2020CS098	aroC_190	C_AA063046.1
CQSPB2021CS001	aroC_191	C_AA063047.1
CQSPB2021CS008	aroC_192	C_AA063048.1
CQYB2021CS033	aroC_193	C_AA063049.1
CQYZ2021CS034	aroC_194	C_AA063050.1
CQYB2021CS046	aroC_195	C_AA063051.1
CQYB2021CS047	aroC_196	C_AA063052.1
CQYB2021CS048	aroC_197	C_AA063053.1
CQYB2021CS056	aroC_198	C_AA063054.1
CQYB2021CS061	aroC_199	C_AA063055.1
CQBB2019DS002	aroC_2	C_AA063056.1
CQYB2020DS027	aroC_20	C_AA063057.1
CQYB2021CS091	aroC_200	C_AA063058.1
CQYB2021CS094	aroC_201	C_AA063059.1
CQYB2021CS100	aroC_202	C_AA063060.1
CQYB2021CS101	aroC_203	C_AA063061.1
CQYB2021CS102	aroC_204	C_AA063062.1
CQYB2021CS103	aroC_205	C_AA063063.1
CQYB2021CS106	aroC_206	C_AA063064.1
CQYZ2021CS109	aroC_207	C_AA063065.1
CQYB2021CS110	aroC_208	C_AA063066.1
CQYB2021CS112	aroC_209	C_AA063067.1
CQJB2020DS032	aroC_21	C_AA063068.1
CQJB2021CS116	aroC_210	C_AA063069.1
CQYB2021CS120	aroC_211	C_AA063070.1
CQYB2021CS121	aroC_212	C_AA063071.1
CQYB2021CS122	aroC_213	C_AA063072.1
CQYB2021CS123	aroC_214	C_AA063073.1
CQSPB2021CS124	aroC_215	C_AA063074.1
CQYB2021CS137	aroC_216	C_AA063075.1
CQYB2021CS139	aroC_217	C_AA063076.1
CQBB2021CS143	aroC_218	C_AA063077.1
CQBB2021CS145	aroC_219	C_AA063078.1
CQJB2020DS033	aroC_22	C_AA063079.1
CQBB2021CS146	aroC_220	C_AA063080.1
CQSPB2021CS153	aroC_221	C_AA063081.1
CQYB2021CS155	aroC_222	C_AA063082.1
CQYB2021CS156	aroC_223	C_AA063083.1
CQYB2021CS157	aroC_224	C_AA063084.1
CQBB2021CS158	aroC_225	C_AA063085.1
CQYB2021CS160	aroC_226	C_AA063086.1
CQYB2021CS166	aroC_227	C_AA063087.1
CQBB2021CS171	aroC_228	C_AA063088.1
CQBB2021CS176	aroC_229	C_AA063089.1
CQYB2020DS038	aroC_23	C_AA063090.1
CQYB2021CS177	aroC_230	C_AA063091.1
CQYB2021CS178	aroC_231	C_AA063092.1
CQYB2021CS179	aroC_232	C_AA063093.1
CQBB2021CS180	aroC_233	C_AA063094.1
CQYB2021CS182	aroC_234	C_AA063095.1
CQYB2021CS183	aroC_235	C_AA063096.1
CQJB2021CS185	aroC_236	C_AA063097.1
CQSPB2021CS187	aroC_237	C_AA063098.1
CQSPB2021CS188	aroC_238	C_AA063099.1
CQSPB2021CS189	aroC_239	C_AA063100.1
CQYB2020CS040	aroC_24	C_AA063101.1
CQYZ2021CS191	aroC_240	C_AA063102.1
CQBB2021CS194	aroC_241	C_AA063103.1
CQYB2021CS199	aroC_242	C_AA063104.1
CQYB2021CS200	aroC_243	C_AA063105.1
CQYB2021CS201	aroC_244	C_AA063106.1
CQSPB2021CS203	aroC_245	C_AA063107.1
CQYB2021CS206	aroC_246	C_AA063108.1
CQBB9CS001	aroC_247	C_AA063109.1
CQBB9CS003	aroC_248	C_AA063110.1
CQBB9CS005	aroC_249	C_AA063111.1
CQJB2020DS046	aroC_25	C_AA063112.1
CQJB2020TS007	aroC_250	C_AA063113.1
CQBB2020TS008	aroC_251	C_AA063114.1
CQBB2020TS009	aroC_252	C_AA063115.1
CQBB2020TS011	aroC_253	C_AA063116.1
CQBB2020TS012	aroC_254	C_AA063117.1
CQJB2020TS028	aroC_255	C_AA063118.1
CQJB2020TS030	aroC_256	C_AA063119.1
CQJB2020TS031	aroC_257	C_AA063120.1
CQJB2020TS044	aroC_258	C_AA063121.1
CQJB2020TS045	aroC_259	C_AA063122.1
CQBB2020DS048	aroC_26	C_AA063123.1
CQBB2020TS056	aroC_260	C_AA063124.1
CQBB2020TS057	aroC_261	C_AA063125.1
CQBB2020TS081	aroC_262	C_AA063126.1
CQBB2020TS082	aroC_263	C_AA063127.1
CQBB2020TS083	aroC_264	C_AA063128.1
CQBB2020TS084	aroC_265	C_AA063129.1
CQBB2020TS085	aroC_266	C_AA063130.1
CQBB2020TS086	aroC_267	C_AA063131.1
CQBB2020TS087	aroC_268	C_AA063132.1
CQBB2020TS088	aroC_269	C_AA063133.1
CQYZ2020DS053	aroC_27	C_AA063134.1
CQBB2020TS089	aroC_270	C_AA063135.1
CQBB2020TS090	aroC_271	C_AA063136.1
CQJB2020LS103	aroC_272	C_AA063137.1
CQJLP2020TS104	aroC_273	C_AA063138.1
CQJLP2020TS105	aroC_274	C_AA063139.1
CQJLP2020TS106	aroC_275	C_AA063140.1
CQJLP2020TS107	aroC_276	C_AA063141.1
CQJLP2020TS108	aroC_277	C_AA063142.1
CQJLP2020TS109	aroC_278	C_AA063143.1
CQJLP2020TS110	aroC_279	C_AA063144.1
CQYB2020DS055	aroC_28	C_AA063145.1
CQJLP2020TS111	aroC_280	C_AA063146.1
CQSPB2021TS002	aroC_281	C_AA063147.1
CQSPB2021TS003	aroC_282	C_AA063148.1
CQSPB2021TS004	aroC_283	C_AA063149.1
CQSPB2021TS005	aroC_284	C_AA063150.1
CQSPB2021TS006	aroC_285	C_AA063151.1
CQSPB2021TS007	aroC_286	C_AA063152.1
CQJLP2021TS012	aroC_287	C_AA063153.1
CQJLP2021TS013	aroC_288	C_AA063154.1
CQJLP2021TS014	aroC_289	C_AA063155.1
CQBB2020DS058	aroC_29	C_AA063156.1
CQDDK2021TS015	aroC_290	C_AA063157.1
CQDDK2021TS016	aroC_291	C_AA063158.1
CQDDK2021TS017	aroC_292	C_AA063159.1
CQSPB2021TS018	aroC_293	C_AA063160.1
CQSPB2021TS019	aroC_294	C_AA063161.1
CQSPB2021TS020	aroC_295	C_AA063162.1
CQSPB2021TS021	aroC_296	C_AA063163.1
CQJLP2021TS022	aroC_297	C_AA063164.1
CQJLP2021TS023	aroC_298	C_AA063165.1
CQJLP2021TS024	aroC_299	C_AA063166.1
CQBB2019DS003	aroC_3	C_AA063167.1
CQBB2020DS059	aroC_30	C_AA063168.1
CQJLP2021TS025	aroC_300	C_AA063169.1
CQJLP2021TS026	aroC_301	C_AA063170.1
CQJB2021TS051	aroC_302	C_AA063171.1
CQSPB2021TS066	aroC_303	C_AA063172.1
CQSPB2021TS067	aroC_304	C_AA063173.1
CQSPB2021TS068	aroC_305	C_AA063174.1
CQSPB2021TS069	aroC_306	C_AA063175.1
CQSPB2021TS070	aroC_307	C_AA063176.1
CQJB2021TS083	aroC_308	C_AA063177.1
CQJB2021LS084	aroC_309	C_AA063178.1
CQBB2020DS060	aroC_31	C_AA063179.1
CQJB2021TS085	aroC_310	C_AA063180.1
CQJB2021TS117	aroC_311	C_AA063181.1
CQJB2021TS118	aroC_312	C_AA063182.1
CQBB2021TS129	aroC_313	C_AA063183.1
CQBB2021TS130	aroC_314	C_AA063184.1
CQBB2021TS131	aroC_315	C_AA063185.1
CQBB2021TS132	aroC_316	C_AA063186.1
CQBB2021TS133	aroC_317	C_AA063187.1
CQBB2021TS134	aroC_318	C_AA063188.1
CQBB2021TS135	aroC_319	C_AA063189.1
CQYZ2020DS061	aroC_32	C_AA063190.1
CQJB2021TS154	aroC_320	C_AA063191.1
CQJB2020LS029	aroC_321	C_AA063192.1
CQJB2020LS100	aroC_322	C_AA063193.1
CQJB2020LS101	aroC_323	C_AA063194.1
CQJB2020LS102	aroC_324	C_AA063195.1
CQJLP2021LS009	aroC_325	C_AA063196.1
CQJLP2021LS010	aroC_326	C_AA063197.1
CQJLP2021LS011	aroC_327	C_AA063198.1
CQJB2021LS035	aroC_328	C_AA063199.1
CQJB2021LS036	aroC_329	C_AA063200.1
CQBB2020DS062	aroC_33	C_AA063201.1
CQJB2021LS037	aroC_330	C_AA063202.1
CQJB2021LS038	aroC_331	C_AA063203.1
CQJB2021LS147	aroC_332	C_AA063204.1
CQJB2021LS164	aroC_333	C_AA063205.1
CQJB2021LS165	aroC_334	C_AA063206.1
CQBB2020DS063	aroC_34	C_AA063207.1
CQBB2020DS065	aroC_35	C_AA063208.1
CQBB2020DS066	aroC_36	C_AA063209.1
CQBB2020DS072	aroC_37	C_AA063210.1
CQBB2020DS073	aroC_38	C_AA063211.1
CQBB2020DS074	aroC_39	C_AA063212.1
CQBB2019DS004	aroC_4	C_AA063213.1
CQBB2020DS075	aroC_40	C_AA063214.1
CQYB2020DS077	aroC_41	C_AA063215.1
CQJB2020DS078	aroC_42	C_AA063216.1
CQJB2020DS079	aroC_43	C_AA063217.1
CQJB2020DS080	aroC_44	C_AA063218.1
CQYB2020DS091	aroC_45	C_AA063219.1
CQBB2020DS093	aroC_46	C_AA063220.1
CQBB2020DS095	aroC_47	C_AA063221.1
CQBB2020DS096	aroC_48	C_AA063222.1
CQYB2020DS097	aroC_49	C_AA063223.1
CQBB2019DS005	aroC_5	C_AA063224.1
CQBB2020DS099	aroC_50	C_AA063225.1
CQBB2021DS027	aroC_51	C_AA063226.1
CQBB2021DS028	aroC_52	C_AA063227.1
CQBB2021DS029	aroC_53	C_AA063228.1
CQBB2021DS030	aroC_54	C_AA063229.1
CQBB2021DS031	aroC_55	C_AA063230.1
CQYB2021DS032	aroC_56	C_AA063231.1
CQYB2021DS039	aroC_57	C_AA063232.1
CQYB2021DS040	aroC_58	C_AA063233.1
CQBB2021DS041	aroC_59	C_AA063234.1
CQYB2020DS002	aroC_6	C_AA063235.1
CQBB2021DS042	aroC_60	C_AA063236.1
CQBB2021DS043	aroC_61	C_AA063237.1
CQBB2021DS044	aroC_62	C_AA063238.1
CQYB2021DS045	aroC_63	C_AA063239.1
CQJB2021DS049	aroC_64	C_AA063240.1
CQYB2021DS050	aroC_65	C_AA063241.1
CQBB2021DS052	aroC_66	C_AA063242.1
CQYB2021DS053	aroC_67	C_AA063243.1
CQJB2021DS054	aroC_68	C_AA063244.1
CQYB2021DS057	aroC_69	C_AA063245.1
CQBB2020DS003	aroC_7	C_AA063246.1
CQYB2021DS058	aroC_70	C_AA063247.1
CQBB2021DS064	aroC_71	C_AA063248.1
CQBB2021DS065	aroC_72	C_AA063249.1
CQYB2021DS071	aroC_73	C_AA063250.1
CQYB2021DS072	aroC_74	C_AA063251.1
CQYB2021DS073	aroC_75	C_AA063252.1
CQYB2021DS074	aroC_76	C_AA063253.1
CQYZ2021DS075	aroC_77	C_AA063254.1
CQJLP2021DS076	aroC_78	C_AA063255.1
CQJLP2021DS077	aroC_79	C_AA063256.1
CQBB2020DS004	aroC_8	C_AA063257.1
CQJLP2021DS078	aroC_80	C_AA063258.1
CQBB2021DS079	aroC_81	C_AA063259.1
CQYB2021DS080	aroC_82	C_AA063260.1
CQYB2021DS081	aroC_83	C_AA063261.1
CQYZ2021DS082	aroC_84	C_AA063262.1
CQBB2021DS086	aroC_85	C_AA063263.1
CQYB2021DS087	aroC_86	C_AA063264.1
CQYB2021DS088	aroC_87	C_AA063265.1
CQYB2021DS089	aroC_88	C_AA063266.1
CQYB2021DS090	aroC_89	C_AA063267.1
CQBB2020DS005	aroC_9	C_AA063268.1
CQYB2021DS092	aroC_90	C_AA063269.1
CQYB2021DS093	aroC_91	C_AA063270.1
CQYB2021DS095	aroC_92	C_AA063271.1
CQJB2021DS096	aroC_93	C_AA063272.1
CQYB2021DS097	aroC_94	C_AA063273.1
CQYB2021DS098	aroC_95	C_AA063274.1
CQYB2021DS099	aroC_96	C_AA063275.1
CQYB2021DS104	aroC_97	C_AA063276.1
CQYB2021DS105	aroC_98	C_AA063277.1
CQYB2021DS107	aroC_99	C_AA063278.1
CQBB2019DS001	dnaN_1	C_AA063532.1
CQBB2020DS006	dnaN_10	C_AA063533.1
CQYB2021DS108	dnaN_100	C_AA063534.1
CQYB2021DS111	dnaN_101	C_AA063535.1
CQJB2021DS113	dnaN_102	C_AA063536.1
CQJB2021DS114	dnaN_103	C_AA063537.1
CQYB2021DS115	dnaN_104	C_AA063538.1
CQYB2021DS119	dnaN_105	C_AA063539.1
CQSPB2021DS125	dnaN_106	C_AA063540.1
CQSPB2021DS126	dnaN_107	C_AA063541.1
CQJB2021DS127	dnaN_108	C_AA063542.1
CQYB2021DS128	dnaN_109	C_AA063543.1
CQBB2020DS010	dnaN_11	C_AA063544.1
CQYB2021DS136	dnaN_110	C_AA063545.1
CQYB2021DS138	dnaN_111	C_AA063546.1
CQYB2021DS140	dnaN_112	C_AA063547.1
CQBB2021DS141	dnaN_113	C_AA063548.1
CQSPB2021DS142	dnaN_114	C_AA063549.1
CQBB2021DS144	dnaN_115	C_AA063550.1
CQYB2021DS148	dnaN_116	C_AA063551.1
CQBB2021DS149	dnaN_117	C_AA063552.1
CQBB2021DS150	dnaN_118	C_AA063553.1
CQBB2021DS151	dnaN_119	C_AA063554.1
CQYZ2020DS013	dnaN_12	C_AA063555.1
CQSPB2021DS152	dnaN_120	C_AA063556.1
CQBB2021DS159	dnaN_121	C_AA063557.1
CQYB2021DS161	dnaN_122	C_AA063558.1
CQYB2021DS162	dnaN_123	C_AA063559.1
CQYB2021DS163	dnaN_124	C_AA063560.1
CQYB2021DS167	dnaN_125	C_AA063561.1
CQYB2021DS168	dnaN_126	C_AA063562.1
CQYZ2021DS169	dnaN_127	C_AA063563.1
CQBB2021DS170	dnaN_128	C_AA063564.1
CQBB2021DS172	dnaN_129	C_AA063565.1
CQYB2020DS015	dnaN_13	C_AA063566.1
CQBB2021DS173	dnaN_130	C_AA063567.1
CQBB2021DS174	dnaN_131	C_AA063568.1
CQBB2021DS175	dnaN_132	C_AA063569.1
CQBB2021DS181	dnaN_133	C_AA063570.1
CQYB2021DS184	dnaN_134	C_AA063571.1
CQJB2021DS186	dnaN_135	C_AA063572.1
CQSPB2021DS190	dnaN_136	C_AA063573.1
CQYZ2021DS192	dnaN_137	C_AA063574.1
CQYZ2021DS193	dnaN_138	C_AA063575.1
CQBB2021DS195	dnaN_139	C_AA063576.1
CQYB2020CS017	dnaN_14	C_AA063577.1
CQBB2021DS196	dnaN_140	C_AA063578.1
CQYB2021DS197	dnaN_141	C_AA063579.1
CQYB2021DS198	dnaN_142	C_AA063580.1
CQYB2021DS202	dnaN_143	C_AA063581.1
CQJB2021DS204	dnaN_144	C_AA063582.1
CQJB2021DS205	dnaN_145	C_AA063583.1
CQYB2021DS207	dnaN_146	C_AA063584.1
CQBB20181125DS001	dnaN_147	C_AA063585.1
CQBB20181125DS002	dnaN_148	C_AA063586.1
CQBB20181125DS003	dnaN_149	C_AA063587.1
CQYB2020DS020	dnaN_15	C_AA063588.1
CQBB18DS001	dnaN_150	C_AA063589.1
CQBB18DS002	dnaN_151	C_AA063590.1
CQBB18DS003	dnaN_152	C_AA063591.1
CQBB18DS004	dnaN_153	C_AA063592.1
CQBB18DS005	dnaN_154	C_AA063593.1
CQHM7DS001	dnaN_155	C_AA063594.1
CQHM7DS002	dnaN_156	C_AA063595.1
CQBB8DS002	dnaN_157	C_AA063596.1
CQBB8DS008	dnaN_158	C_AA063597.1
CQBB8DS010	dnaN_159	C_AA063598.1
CQYZ2020DS021	dnaN_16	C_AA063599.1
CQBB2020CS001	dnaN_160	C_AA063600.1
CQYZ2020CS014	dnaN_161	C_AA063601.1
CQBB2020CS016	dnaN_162	C_AA063602.1
CQYB2020CS018	dnaN_163	C_AA063603.1
CQBB2020CS019	dnaN_164	C_AA063604.1
CQYB2020CS023	dnaN_165	C_AA063605.1
CQYB2020CS024	dnaN_166	C_AA063606.1
CQJB2020CS034	dnaN_167	C_AA063607.1
CQYB2020CS035	dnaN_168	C_AA063608.1
CQYB2020CS036	dnaN_169	C_AA063609.1
CQYZ2020DS022	dnaN_17	C_AA063610.1
CQYB2020CS037	dnaN_170	C_AA063611.1
CQYB2020CS039	dnaN_171	C_AA063612.1
CQBB2020CS041	dnaN_172	C_AA063613.1
CQBB2020CS042	dnaN_173	C_AA063614.1
CQBB2020CS043	dnaN_174	C_AA063615.1
CQYB2020CS047	dnaN_175	C_AA063616.1
CQYB2020CS049	dnaN_176	C_AA063617.1
CQYB2020CS050	dnaN_177	C_AA063618.1
CQYB2020CS051	dnaN_178	C_AA063619.1
CQYZ2020CS052	dnaN_179	C_AA063620.1
CQYB2020DS025	dnaN_18	C_AA063621.1
CQYZ2020CS054	dnaN_180	C_AA063622.1
CQYZ2020CS064	dnaN_181	C_AA063623.1
CQYZ2020CS067	dnaN_182	C_AA063624.1
CQYB2020CS068	dnaN_183	C_AA063625.1
CQYB2020CS069	dnaN_184	C_AA063626.1
CQYB2020CS070	dnaN_185	C_AA063627.1
CQBB2020CS071	dnaN_186	C_AA063628.1
CQYZ2020DS076	dnaN_187	C_AA063629.1
CQBB2020CS092	dnaN_188	C_AA063630.1
CQBB2020CS094	dnaN_189	C_AA063631.1
CQYB2020DS026	dnaN_19	C_AA063632.1
CQYB2020CS098	dnaN_190	C_AA063633.1
CQSPB2021CS001	dnaN_191	C_AA063634.1
CQSPB2021CS008	dnaN_192	C_AA063635.1
CQYB2021CS033	dnaN_193	C_AA063636.1
CQYZ2021CS034	dnaN_194	C_AA063637.1
CQYB2021CS046	dnaN_195	C_AA063638.1
CQYB2021CS047	dnaN_196	C_AA063639.1
CQYB2021CS048	dnaN_197	C_AA063640.1
CQYB2021CS056	dnaN_198	C_AA063641.1
CQYB2021CS061	dnaN_199	C_AA063642.1
CQBB2019DS002	dnaN_2	C_AA063643.1
CQYB2020DS027	dnaN_20	C_AA063644.1
CQYB2021CS091	dnaN_200	C_AA063645.1
CQYB2021CS094	dnaN_201	C_AA063646.1
CQYB2021CS100	dnaN_202	C_AA063647.1
CQYB2021CS101	dnaN_203	C_AA063648.1
CQYB2021CS102	dnaN_204	C_AA063649.1
CQYB2021CS103	dnaN_205	C_AA063650.1
CQYB2021CS106	dnaN_206	C_AA063651.1
CQYZ2021CS109	dnaN_207	C_AA063652.1
CQYB2021CS110	dnaN_208	C_AA063653.1
CQYB2021CS112	dnaN_209	C_AA063654.1
CQJB2020DS032	dnaN_21	C_AA063655.1
CQJB2021CS116	dnaN_210	C_AA063656.1
CQYB2021CS120	dnaN_211	C_AA063657.1
CQYB2021CS121	dnaN_212	C_AA063658.1
CQYB2021CS122	dnaN_213	C_AA063659.1
CQYB2021CS123	dnaN_214	C_AA063660.1
CQSPB2021CS124	dnaN_215	C_AA063661.1
CQYB2021CS137	dnaN_216	C_AA063662.1
CQYB2021CS139	dnaN_217	C_AA063663.1
CQBB2021CS143	dnaN_218	C_AA063664.1
CQBB2021CS145	dnaN_219	C_AA063665.1
CQJB2020DS033	dnaN_22	C_AA063666.1
CQBB2021CS146	dnaN_220	C_AA063667.1
CQSPB2021CS153	dnaN_221	C_AA063668.1
CQYB2021CS155	dnaN_222	C_AA063669.1
CQYB2021CS156	dnaN_223	C_AA063670.1
CQYB2021CS157	dnaN_224	C_AA063671.1
CQBB2021CS158	dnaN_225	C_AA063672.1
CQYB2021CS160	dnaN_226	C_AA063673.1
CQYB2021CS166	dnaN_227	C_AA063674.1
CQBB2021CS171	dnaN_228	C_AA063675.1
CQBB2021CS176	dnaN_229	C_AA063676.1
CQYB2020DS038	dnaN_23	C_AA063677.1
CQYB2021CS177	dnaN_230	C_AA063678.1
CQYB2021CS178	dnaN_231	C_AA063679.1
CQYB2021CS179	dnaN_232	C_AA063680.1
CQBB2021CS180	dnaN_233	C_AA063681.1
CQYB2021CS182	dnaN_234	C_AA063682.1
CQYB2021CS183	dnaN_235	C_AA063683.1
CQJB2021CS185	dnaN_236	C_AA063684.1
CQSPB2021CS187	dnaN_237	C_AA063685.1
CQSPB2021CS188	dnaN_238	C_AA063686.1
CQSPB2021CS189	dnaN_239	C_AA063687.1
CQYB2020CS040	dnaN_24	C_AA063688.1
CQYZ2021CS191	dnaN_240	C_AA063689.1
CQBB2021CS194	dnaN_241	C_AA063690.1
CQYB2021CS199	dnaN_242	C_AA063691.1
CQYB2021CS200	dnaN_243	C_AA063692.1
CQYB2021CS201	dnaN_244	C_AA063693.1
CQSPB2021CS203	dnaN_245	C_AA063694.1
CQYB2021CS206	dnaN_246	C_AA063695.1
CQBB9CS001	dnaN_247	C_AA063696.1
CQBB9CS003	dnaN_248	C_AA063697.1
CQBB9CS005	dnaN_249	C_AA063698.1
CQJB2020DS046	dnaN_25	C_AA063699.1
CQJB2020TS007	dnaN_250	C_AA063700.1
CQBB2020TS008	dnaN_251	C_AA063701.1
CQBB2020TS009	dnaN_252	C_AA063702.1
CQBB2020TS011	dnaN_253	C_AA063703.1
CQBB2020TS012	dnaN_254	C_AA063704.1
CQJB2020TS028	dnaN_255	C_AA063705.1
CQJB2020TS030	dnaN_256	C_AA063706.1
CQJB2020TS031	dnaN_257	C_AA063707.1
CQJB2020TS044	dnaN_258	C_AA063708.1
CQJB2020TS045	dnaN_259	C_AA063709.1
CQBB2020DS048	dnaN_26	C_AA063710.1
CQBB2020TS056	dnaN_260	C_AA063711.1
CQBB2020TS057	dnaN_261	C_AA063712.1
CQBB2020TS081	dnaN_262	C_AA063713.1
CQBB2020TS082	dnaN_263	C_AA063714.1
CQBB2020TS083	dnaN_264	C_AA063715.1
CQBB2020TS084	dnaN_265	C_AA063716.1
CQBB2020TS085	dnaN_266	C_AA063717.1
CQBB2020TS086	dnaN_267	C_AA063718.1
CQBB2020TS087	dnaN_268	C_AA063719.1
CQBB2020TS088	dnaN_269	C_AA063720.1
CQYZ2020DS053	dnaN_27	C_AA063721.1
CQBB2020TS089	dnaN_270	C_AA063722.1
CQBB2020TS090	dnaN_271	C_AA063723.1
CQJB2020LS103	dnaN_272	C_AA063724.1
CQJLP2020TS104	dnaN_273	C_AA063725.1
CQJLP2020TS105	dnaN_274	C_AA063726.1
CQJLP2020TS106	dnaN_275	C_AA063727.1
CQJLP2020TS107	dnaN_276	C_AA063728.1
CQJLP2020TS108	dnaN_277	C_AA063729.1
CQJLP2020TS109	dnaN_278	C_AA063730.1
CQJLP2020TS110	dnaN_279	C_AA063731.1
CQYB2020DS055	dnaN_28	C_AA063732.1
CQJLP2020TS111	dnaN_280	C_AA063733.1
CQSPB2021TS002	dnaN_281	C_AA063734.1
CQSPB2021TS003	dnaN_282	C_AA063735.1
CQSPB2021TS004	dnaN_283	C_AA063736.1
CQSPB2021TS005	dnaN_284	C_AA063737.1
CQSPB2021TS006	dnaN_285	C_AA063738.1
CQSPB2021TS007	dnaN_286	C_AA063739.1
CQJLP2021TS012	dnaN_287	C_AA063740.1
CQJLP2021TS013	dnaN_288	C_AA063741.1
CQJLP2021TS014	dnaN_289	C_AA063742.1
CQBB2020DS058	dnaN_29	C_AA063743.1
CQDDK2021TS015	dnaN_290	C_AA063744.1
CQDDK2021TS016	dnaN_291	C_AA063745.1
CQDDK2021TS017	dnaN_292	C_AA063746.1
CQSPB2021TS018	dnaN_293	C_AA063747.1
CQSPB2021TS019	dnaN_294	C_AA063748.1
CQSPB2021TS020	dnaN_295	C_AA063749.1
CQSPB2021TS021	dnaN_296	C_AA063750.1
CQJLP2021TS022	dnaN_297	C_AA063751.1
CQJLP2021TS023	dnaN_298	C_AA063752.1
CQJLP2021TS024	dnaN_299	C_AA063753.1
CQBB2019DS003	dnaN_3	C_AA063754.1
CQBB2020DS059	dnaN_30	C_AA063755.1
CQJLP2021TS025	dnaN_300	C_AA063756.1
CQJLP2021TS026	dnaN_301	C_AA063757.1
CQJB2021TS051	dnaN_302	C_AA063758.1
CQSPB2021TS066	dnaN_303	C_AA063759.1
CQSPB2021TS067	dnaN_304	C_AA063760.1
CQSPB2021TS068	dnaN_305	C_AA063761.1
CQSPB2021TS069	dnaN_306	C_AA063762.1
CQSPB2021TS070	dnaN_307	C_AA063763.1
CQJB2021TS083	dnaN_308	C_AA063764.1
CQJB2021LS084	dnaN_309	C_AA063765.1
CQBB2020DS060	dnaN_31	C_AA063766.1
CQJB2021TS085	dnaN_310	C_AA063767.1
CQJB2021TS117	dnaN_311	C_AA063768.1
CQJB2021TS118	dnaN_312	C_AA063769.1
CQBB2021TS129	dnaN_313	C_AA063770.1
CQBB2021TS130	dnaN_314	C_AA063771.1
CQBB2021TS131	dnaN_315	C_AA063772.1
CQBB2021TS132	dnaN_316	C_AA063773.1
CQBB2021TS133	dnaN_317	C_AA063774.1
CQBB2021TS134	dnaN_318	C_AA063775.1
CQBB2021TS135	dnaN_319	C_AA063776.1
CQYZ2020DS061	dnaN_32	C_AA063777.1
CQJB2021TS154	dnaN_320	C_AA063778.1
CQJB2020LS029	dnaN_321	C_AA063779.1
CQJB2020LS100	dnaN_322	C_AA063780.1
CQJB2020LS101	dnaN_323	C_AA063781.1
CQJB2020LS102	dnaN_324	C_AA063782.1
CQJLP2021LS009	dnaN_325	C_AA063783.1
CQJLP2021LS010	dnaN_326	C_AA063784.1
CQJLP2021LS011	dnaN_327	C_AA063785.1
CQJB2021LS035	dnaN_328	C_AA063786.1
CQJB2021LS036	dnaN_329	C_AA063787.1
CQBB2020DS062	dnaN_33	C_AA063788.1
CQJB2021LS037	dnaN_330	C_AA063789.1
CQJB2021LS038	dnaN_331	C_AA063790.1
CQJB2021LS147	dnaN_332	C_AA063791.1
CQJB2021LS164	dnaN_333	C_AA063792.1
CQJB2021LS165	dnaN_334	C_AA063793.1
CQBB2020DS063	dnaN_34	C_AA063794.1
CQBB2020DS065	dnaN_35	C_AA063795.1
CQBB2020DS066	dnaN_36	C_AA063796.1
CQBB2020DS072	dnaN_37	C_AA063797.1
CQBB2020DS073	dnaN_38	C_AA063798.1
CQBB2020DS074	dnaN_39	C_AA063799.1
CQBB2019DS004	dnaN_4	C_AA063800.1
CQBB2020DS075	dnaN_40	C_AA063801.1
CQYB2020DS077	dnaN_41	C_AA063802.1
CQJB2020DS078	dnaN_42	C_AA063803.1
CQJB2020DS079	dnaN_43	C_AA063804.1
CQJB2020DS080	dnaN_44	C_AA063805.1
CQYB2020DS091	dnaN_45	C_AA063806.1
CQBB2020DS093	dnaN_46	C_AA063807.1
CQBB2020DS095	dnaN_47	C_AA063808.1
CQBB2020DS096	dnaN_48	C_AA063809.1
CQYB2020DS097	dnaN_49	C_AA063810.1
CQBB2019DS005	dnaN_5	C_AA063811.1
CQBB2020DS099	dnaN_50	C_AA063812.1
CQBB2021DS027	dnaN_51	C_AA063813.1
CQBB2021DS028	dnaN_52	C_AA063814.1
CQBB2021DS029	dnaN_53	C_AA063815.1
CQBB2021DS030	dnaN_54	C_AA063816.1
CQBB2021DS031	dnaN_55	C_AA063817.1
CQYB2021DS032	dnaN_56	C_AA063818.1
CQYB2021DS039	dnaN_57	C_AA063819.1
CQYB2021DS040	dnaN_58	C_AA063820.1
CQBB2021DS041	dnaN_59	C_AA063821.1
CQYB2020DS002	dnaN_6	C_AA063822.1
CQBB2021DS042	dnaN_60	C_AA063823.1
CQBB2021DS043	dnaN_61	C_AA063824.1
CQBB2021DS044	dnaN_62	C_AA063825.1
CQYB2021DS045	dnaN_63	C_AA063826.1
CQJB2021DS049	dnaN_64	C_AA063827.1
CQYB2021DS050	dnaN_65	C_AA063828.1
CQBB2021DS052	dnaN_66	C_AA063829.1
CQYB2021DS053	dnaN_67	C_AA063830.1
CQJB2021DS054	dnaN_68	C_AA063831.1
CQYB2021DS057	dnaN_69	C_AA063832.1
CQBB2020DS003	dnaN_7	C_AA063833.1
CQYB2021DS058	dnaN_70	C_AA063834.1
CQBB2021DS064	dnaN_71	C_AA063835.1
CQBB2021DS065	dnaN_72	C_AA063836.1
CQYB2021DS071	dnaN_73	C_AA063837.1
CQYB2021DS072	dnaN_74	C_AA063838.1
CQYB2021DS073	dnaN_75	C_AA063839.1
CQYB2021DS074	dnaN_76	C_AA063840.1
CQYZ2021DS075	dnaN_77	C_AA063841.1
CQJLP2021DS076	dnaN_78	C_AA063842.1
CQJLP2021DS077	dnaN_79	C_AA063843.1
CQBB2020DS004	dnaN_8	C_AA063844.1
CQJLP2021DS078	dnaN_80	C_AA063845.1
CQBB2021DS079	dnaN_81	C_AA063846.1
CQYB2021DS080	dnaN_82	C_AA063847.1
CQYB2021DS081	dnaN_83	C_AA063848.1
CQYZ2021DS082	dnaN_84	C_AA063849.1
CQBB2021DS086	dnaN_85	C_AA063850.1
CQYB2021DS087	dnaN_86	C_AA063851.1
CQYB2021DS088	dnaN_87	C_AA063852.1
CQYB2021DS089	dnaN_88	C_AA063853.1
CQYB2021DS090	dnaN_89	C_AA063854.1
CQBB2020DS005	dnaN_9	C_AA063855.1
CQYB2021DS092	dnaN_90	C_AA063856.1
CQYB2021DS093	dnaN_91	C_AA063857.1
CQYB2021DS095	dnaN_92	C_AA063858.1
CQJB2021DS096	dnaN_93	C_AA063859.1
CQYB2021DS097	dnaN_94	C_AA063860.1
CQYB2021DS098	dnaN_95	C_AA063861.1
CQYB2021DS099	dnaN_96	C_AA063862.1
CQYB2021DS104	dnaN_97	C_AA063863.1
CQYB2021DS105	dnaN_98	C_AA063864.1
CQYB2021DS107	dnaN_99	C_AA063865.1
CQBB2019DS001	hemD_1	C_AA063963.1
CQBB2020DS006	hemD_10	C_AA063964.1
CQYB2021DS108	hemD_100	C_AA063965.1
CQYB2021DS111	hemD_101	C_AA063966.1
CQJB2021DS113	hemD_102	C_AA063967.1
CQJB2021DS114	hemD_103	C_AA063968.1
CQYB2021DS115	hemD_104	C_AA063969.1
CQYB2021DS119	hemD_105	C_AA063970.1
CQSPB2021DS125	hemD_106	C_AA063971.1
CQSPB2021DS126	hemD_107	C_AA063972.1
CQJB2021DS127	hemD_108	C_AA063973.1
CQYB2021DS128	hemD_109	C_AA063974.1
CQBB2020DS010	hemD_11	C_AA063975.1
CQYB2021DS136	hemD_110	C_AA063976.1
CQYB2021DS138	hemD_111	C_AA063977.1
CQYB2021DS140	hemD_112	C_AA063978.1
CQBB2021DS141	hemD_113	C_AA063979.1
CQSPB2021DS142	hemD_114	C_AA063980.1
CQBB2021DS144	hemD_115	C_AA063981.1
CQYB2021DS148	hemD_116	C_AA063982.1
CQBB2021DS149	hemD_117	C_AA063983.1
CQBB2021DS150	hemD_118	C_AA063984.1
CQBB2021DS151	hemD_119	C_AA063985.1
CQYZ2020DS013	hemD_12	C_AA063986.1
CQSPB2021DS152	hemD_120	C_AA063987.1
CQBB2021DS159	hemD_121	C_AA063988.1
CQYB2021DS161	hemD_122	C_AA063989.1
CQYB2021DS162	hemD_123	C_AA063990.1
CQYB2021DS163	hemD_124	C_AA063991.1
CQYB2021DS167	hemD_125	C_AA063992.1
CQYB2021DS168	hemD_126	C_AA063993.1
CQYZ2021DS169	hemD_127	C_AA063994.1
CQBB2021DS170	hemD_128	C_AA063995.1
CQBB2021DS172	hemD_129	C_AA063996.1
CQYB2020DS015	hemD_13	C_AA063997.1
CQBB2021DS173	hemD_130	C_AA063998.1
CQBB2021DS174	hemD_131	C_AA063999.1
CQBB2021DS175	hemD_132	C_AA064000.1
CQBB2021DS181	hemD_133	C_AA064001.1
CQYB2021DS184	hemD_134	C_AA064002.1
CQJB2021DS186	hemD_135	C_AA064003.1
CQSPB2021DS190	hemD_136	C_AA064004.1
CQYZ2021DS192	hemD_137	C_AA064005.1
CQYZ2021DS193	hemD_138	C_AA064006.1
CQBB2021DS195	hemD_139	C_AA064007.1
CQYB2020CS017	hemD_14	C_AA064008.1
CQBB2021DS196	hemD_140	C_AA064009.1
CQYB2021DS197	hemD_141	C_AA064010.1
CQYB2021DS198	hemD_142	C_AA064011.1
CQYB2021DS202	hemD_143	C_AA064012.1
CQJB2021DS204	hemD_144	C_AA064013.1
CQJB2021DS205	hemD_145	C_AA064014.1
CQYB2021DS207	hemD_146	C_AA064015.1
CQBB20181125DS001	hemD_147	C_AA064016.1
CQBB20181125DS002	hemD_148	C_AA064017.1
CQBB20181125DS003	hemD_149	C_AA064018.1
CQYB2020DS020	hemD_15	C_AA064019.1
CQBB18DS001	hemD_150	C_AA064020.1
CQBB18DS002	hemD_151	C_AA064021.1
CQBB18DS003	hemD_152	C_AA064022.1
CQBB18DS004	hemD_153	C_AA064023.1
CQBB18DS005	hemD_154	C_AA064024.1
CQHM7DS001	hemD_155	C_AA064025.1
CQHM7DS002	hemD_156	C_AA064026.1
CQBB8DS002	hemD_157	C_AA064027.1
CQBB8DS008	hemD_158	C_AA064028.1
CQBB8DS010	hemD_159	C_AA064029.1
CQYZ2020DS021	hemD_16	C_AA064030.1
CQBB2020CS001	hemD_160	C_AA064031.1
CQYZ2020CS014	hemD_161	C_AA064032.1
CQBB2020CS016	hemD_162	C_AA064033.1
CQYB2020CS018	hemD_163	C_AA064034.1
CQBB2020CS019	hemD_164	C_AA064035.1
CQYB2020CS023	hemD_165	C_AA064036.1
CQYB2020CS024	hemD_166	C_AA064037.1
CQJB2020CS034	hemD_167	C_AA064038.1
CQYB2020CS035	hemD_168	C_AA064039.1
CQYB2020CS036	hemD_169	C_AA064040.1
CQYZ2020DS022	hemD_17	C_AA064041.1
CQYB2020CS037	hemD_170	C_AA064042.1
CQYB2020CS039	hemD_171	C_AA064043.1
CQBB2020CS041	hemD_172	C_AA064044.1
CQBB2020CS042	hemD_173	C_AA064045.1
CQBB2020CS043	hemD_174	C_AA064046.1
CQYB2020CS047	hemD_175	C_AA064047.1
CQYB2020CS049	hemD_176	C_AA064048.1
CQYB2020CS050	hemD_177	C_AA064049.1
CQYB2020CS051	hemD_178	C_AA064050.1
CQYZ2020CS052	hemD_179	C_AA064051.1
CQYB2020DS025	hemD_18	C_AA064052.1
CQYZ2020CS054	hemD_180	C_AA064053.1
CQYZ2020CS064	hemD_181	C_AA064054.1
CQYZ2020CS067	hemD_182	C_AA064055.1
CQYB2020CS068	hemD_183	C_AA064056.1
CQYB2020CS069	hemD_184	C_AA064057.1
CQYB2020CS070	hemD_185	C_AA064058.1
CQBB2020CS071	hemD_186	C_AA064059.1
CQYZ2020DS076	hemD_187	C_AA064060.1
CQBB2020CS092	hemD_188	C_AA064061.1
CQBB2020CS094	hemD_189	C_AA064062.1
CQYB2020DS026	hemD_19	C_AA064063.1
CQYB2020CS098	hemD_190	C_AA064064.1
CQSPB2021CS001	hemD_191	C_AA064065.1
CQSPB2021CS008	hemD_192	C_AA064066.1
CQYB2021CS033	hemD_193	C_AA064067.1
CQYZ2021CS034	hemD_194	C_AA064068.1
CQYB2021CS046	hemD_195	C_AA064069.1
CQYB2021CS047	hemD_196	C_AA064070.1
CQYB2021CS048	hemD_197	C_AA064071.1
CQYB2021CS056	hemD_198	C_AA064072.1
CQYB2021CS061	hemD_199	C_AA064073.1
CQBB2019DS002	hemD_2	C_AA064074.1
CQYB2020DS027	hemD_20	C_AA064075.1
CQYB2021CS091	hemD_200	C_AA064076.1
CQYB2021CS094	hemD_201	C_AA064077.1
CQYB2021CS100	hemD_202	C_AA064078.1
CQYB2021CS101	hemD_203	C_AA064079.1
CQYB2021CS102	hemD_204	C_AA064080.1
CQYB2021CS103	hemD_205	C_AA064081.1
CQYB2021CS106	hemD_206	C_AA064082.1
CQYZ2021CS109	hemD_207	C_AA064083.1
CQYB2021CS110	hemD_208	C_AA064084.1
CQYB2021CS112	hemD_209	C_AA064085.1
CQJB2020DS032	hemD_21	C_AA064086.1
CQJB2021CS116	hemD_210	C_AA064087.1
CQYB2021CS120	hemD_211	C_AA064088.1
CQYB2021CS121	hemD_212	C_AA064089.1
CQYB2021CS122	hemD_213	C_AA064090.1
CQYB2021CS123	hemD_214	C_AA064091.1
CQSPB2021CS124	hemD_215	C_AA064092.1
CQYB2021CS137	hemD_216	C_AA064093.1
CQYB2021CS139	hemD_217	C_AA064094.1
CQBB2021CS143	hemD_218	C_AA064095.1
CQBB2021CS145	hemD_219	C_AA064096.1
CQJB2020DS033	hemD_22	C_AA064097.1
CQBB2021CS146	hemD_220	C_AA064098.1
CQSPB2021CS153	hemD_221	C_AA064099.1
CQYB2021CS155	hemD_222	C_AA064100.1
CQYB2021CS156	hemD_223	C_AA064101.1
CQYB2021CS157	hemD_224	C_AA064102.1
CQBB2021CS158	hemD_225	C_AA064103.1
CQYB2021CS160	hemD_226	C_AA064104.1
CQYB2021CS166	hemD_227	C_AA064105.1
CQBB2021CS171	hemD_228	C_AA064106.1
CQBB2021CS176	hemD_229	C_AA064107.1
CQYB2020DS038	hemD_23	C_AA064108.1
CQYB2021CS177	hemD_230	C_AA064109.1
CQYB2021CS178	hemD_231	C_AA064110.1
CQYB2021CS179	hemD_232	C_AA064111.1
CQBB2021CS180	hemD_233	C_AA064112.1
CQYB2021CS182	hemD_234	C_AA064113.1
CQYB2021CS183	hemD_235	C_AA064114.1
CQJB2021CS185	hemD_236	C_AA064115.1
CQSPB2021CS187	hemD_237	C_AA064116.1
CQSPB2021CS188	hemD_238	C_AA064117.1
CQSPB2021CS189	hemD_239	C_AA064118.1
CQYB2020CS040	hemD_24	C_AA064119.1
CQYZ2021CS191	hemD_240	C_AA064120.1
CQBB2021CS194	hemD_241	C_AA064121.1
CQYB2021CS199	hemD_242	C_AA064122.1
CQYB2021CS200	hemD_243	C_AA064123.1
CQYB2021CS201	hemD_244	C_AA064124.1
CQSPB2021CS203	hemD_245	C_AA064125.1
CQYB2021CS206	hemD_246	C_AA064126.1
CQBB9CS001	hemD_247	C_AA064127.1
CQBB9CS003	hemD_248	C_AA064128.1
CQBB9CS005	hemD_249	C_AA064129.1
CQJB2020DS046	hemD_25	C_AA064130.1
CQJB2020TS007	hemD_250	C_AA064131.1
CQBB2020TS008	hemD_251	C_AA064132.1
CQBB2020TS009	hemD_252	C_AA064133.1
CQBB2020TS011	hemD_253	C_AA064134.1
CQBB2020TS012	hemD_254	C_AA064135.1
CQJB2020TS028	hemD_255	C_AA064136.1
CQJB2020TS030	hemD_256	C_AA064137.1
CQJB2020TS031	hemD_257	C_AA064138.1
CQJB2020TS044	hemD_258	C_AA064139.1
CQJB2020TS045	hemD_259	C_AA064140.1
CQBB2020DS048	hemD_26	C_AA064141.1
CQBB2020TS056	hemD_260	C_AA064142.1
CQBB2020TS057	hemD_261	C_AA064143.1
CQBB2020TS081	hemD_262	C_AA064144.1
CQBB2020TS082	hemD_263	C_AA064145.1
CQBB2020TS083	hemD_264	C_AA064146.1
CQBB2020TS084	hemD_265	C_AA064147.1
CQBB2020TS085	hemD_266	C_AA064148.1
CQBB2020TS086	hemD_267	C_AA064149.1
CQBB2020TS087	hemD_268	C_AA064150.1
CQBB2020TS088	hemD_269	C_AA064151.1
CQYZ2020DS053	hemD_27	C_AA064152.1
CQBB2020TS089	hemD_270	C_AA064153.1
CQBB2020TS090	hemD_271	C_AA064154.1
CQJB2020LS103	hemD_272	C_AA064155.1
CQJLP2020TS104	hemD_273	C_AA064156.1
CQJLP2020TS105	hemD_274	C_AA064157.1
CQJLP2020TS106	hemD_275	C_AA064158.1
CQJLP2020TS107	hemD_276	C_AA064159.1
CQJLP2020TS108	hemD_277	C_AA064160.1
CQJLP2020TS109	hemD_278	C_AA064161.1
CQJLP2020TS110	hemD_279	C_AA064162.1
CQYB2020DS055	hemD_28	C_AA064163.1
CQJLP2020TS111	hemD_280	C_AA064164.1
CQSPB2021TS002	hemD_281	C_AA064165.1
CQSPB2021TS003	hemD_282	C_AA064166.1
CQSPB2021TS004	hemD_283	C_AA064167.1
CQSPB2021TS005	hemD_284	C_AA064168.1
CQSPB2021TS006	hemD_285	C_AA064169.1
CQSPB2021TS007	hemD_286	C_AA064170.1
CQJLP2021TS012	hemD_287	C_AA064171.1
CQJLP2021TS013	hemD_288	C_AA064172.1
CQJLP2021TS014	hemD_289	C_AA064173.1
CQBB2020DS058	hemD_29	C_AA064174.1
CQDDK2021TS015	hemD_290	C_AA064175.1
CQDDK2021TS016	hemD_291	C_AA064176.1
CQDDK2021TS017	hemD_292	C_AA064177.1
CQSPB2021TS018	hemD_293	C_AA064178.1
CQSPB2021TS019	hemD_294	C_AA064179.1
CQSPB2021TS020	hemD_295	C_AA064180.1
CQSPB2021TS021	hemD_296	C_AA064181.1
CQJLP2021TS022	hemD_297	C_AA064182.1
CQJLP2021TS023	hemD_298	C_AA064183.1
CQJLP2021TS024	hemD_299	C_AA064184.1
CQBB2019DS003	hemD_3	C_AA064185.1
CQBB2020DS059	hemD_30	C_AA064186.1
CQJLP2021TS025	hemD_300	C_AA064187.1
CQJLP2021TS026	hemD_301	C_AA064188.1
CQJB2021TS051	hemD_302	C_AA064189.1
CQSPB2021TS066	hemD_303	C_AA064190.1
CQSPB2021TS067	hemD_304	C_AA064191.1
CQSPB2021TS068	hemD_305	C_AA064192.1
CQSPB2021TS069	hemD_306	C_AA064193.1
CQSPB2021TS070	hemD_307	C_AA064194.1
CQJB2021TS083	hemD_308	C_AA064195.1
CQJB2021LS084	hemD_309	C_AA064196.1
CQBB2020DS060	hemD_31	C_AA064197.1
CQJB2021TS085	hemD_310	C_AA064198.1
CQJB2021TS117	hemD_311	C_AA064199.1
CQJB2021TS118	hemD_312	C_AA064200.1
CQBB2021TS129	hemD_313	C_AA064201.1
CQBB2021TS130	hemD_314	C_AA064202.1
CQBB2021TS131	hemD_315	C_AA064203.1
CQBB2021TS132	hemD_316	C_AA064204.1
CQBB2021TS133	hemD_317	C_AA064205.1
CQBB2021TS134	hemD_318	C_AA064206.1
CQBB2021TS135	hemD_319	C_AA064207.1
CQYZ2020DS061	hemD_32	C_AA064208.1
CQJB2021TS154	hemD_320	C_AA064209.1
CQJB2020LS029	hemD_321	C_AA064210.1
CQJB2020LS100	hemD_322	C_AA064211.1
CQJB2020LS101	hemD_323	C_AA064212.1
CQJB2020LS102	hemD_324	C_AA064213.1
CQJLP2021LS009	hemD_325	C_AA064214.1
CQJLP2021LS010	hemD_326	C_AA064215.1
CQJLP2021LS011	hemD_327	C_AA064216.1
CQJB2021LS035	hemD_328	C_AA064217.1
CQJB2021LS036	hemD_329	C_AA064218.1
CQBB2020DS062	hemD_33	C_AA064219.1
CQJB2021LS037	hemD_330	C_AA064220.1
CQJB2021LS038	hemD_331	C_AA064221.1
CQJB2021LS147	hemD_332	C_AA064222.1
CQJB2021LS164	hemD_333	C_AA064223.1
CQJB2021LS165	hemD_334	C_AA064224.1
CQBB2020DS063	hemD_34	C_AA064225.1
CQBB2020DS065	hemD_35	C_AA064226.1
CQBB2020DS066	hemD_36	C_AA064227.1
CQBB2020DS072	hemD_37	C_AA064228.1
CQBB2020DS073	hemD_38	C_AA064229.1
CQBB2020DS074	hemD_39	C_AA064230.1
CQBB2019DS004	hemD_4	C_AA064231.1
CQBB2020DS075	hemD_40	C_AA064232.1
CQYB2020DS077	hemD_41	C_AA064233.1
CQJB2020DS078	hemD_42	C_AA064234.1
CQJB2020DS079	hemD_43	C_AA064235.1
CQJB2020DS080	hemD_44	C_AA064236.1
CQYB2020DS091	hemD_45	C_AA064237.1
CQBB2020DS093	hemD_46	C_AA064238.1
CQBB2020DS095	hemD_47	C_AA064239.1
CQBB2020DS096	hemD_48	C_AA064240.1
CQYB2020DS097	hemD_49	C_AA064241.1
CQBB2019DS005	hemD_5	C_AA064242.1
CQBB2020DS099	hemD_50	C_AA064243.1
CQBB2021DS027	hemD_51	C_AA064244.1
CQBB2021DS028	hemD_52	C_AA064245.1
CQBB2021DS029	hemD_53	C_AA064246.1
CQBB2021DS030	hemD_54	C_AA064247.1
CQBB2021DS031	hemD_55	C_AA064248.1
CQYB2021DS032	hemD_56	C_AA064249.1
CQYB2021DS039	hemD_57	C_AA064250.1
CQYB2021DS040	hemD_58	C_AA064251.1
CQBB2021DS041	hemD_59	C_AA064252.1
CQYB2020DS002	hemD_6	C_AA064253.1
CQBB2021DS042	hemD_60	C_AA064254.1
CQBB2021DS043	hemD_61	C_AA064255.1
CQBB2021DS044	hemD_62	C_AA064256.1
CQYB2021DS045	hemD_63	C_AA064257.1
CQJB2021DS049	hemD_64	C_AA064258.1
CQYB2021DS050	hemD_65	C_AA064259.1
CQBB2021DS052	hemD_66	C_AA064260.1
CQYB2021DS053	hemD_67	C_AA064261.1
CQJB2021DS054	hemD_68	C_AA064262.1
CQYB2021DS057	hemD_69	C_AA064263.1
CQBB2020DS003	hemD_7	C_AA064264.1
CQYB2021DS058	hemD_70	C_AA064265.1
CQBB2021DS064	hemD_71	C_AA064266.1
CQBB2021DS065	hemD_72	C_AA064267.1
CQYB2021DS071	hemD_73	C_AA064268.1
CQYB2021DS072	hemD_74	C_AA064269.1
CQYB2021DS073	hemD_75	C_AA064270.1
CQYB2021DS074	hemD_76	C_AA064271.1
CQYZ2021DS075	hemD_77	C_AA064272.1
CQJLP2021DS076	hemD_78	C_AA064273.1
CQJLP2021DS077	hemD_79	C_AA064274.1
CQBB2020DS004	hemD_8	C_AA064275.1
CQJLP2021DS078	hemD_80	C_AA064276.1
CQBB2021DS079	hemD_81	C_AA064277.1
CQYB2021DS080	hemD_82	C_AA064278.1
CQYB2021DS081	hemD_83	C_AA064279.1
CQYZ2021DS082	hemD_84	C_AA064280.1
CQBB2021DS086	hemD_85	C_AA064281.1
CQYB2021DS087	hemD_86	C_AA064282.1
CQYB2021DS088	hemD_87	C_AA064283.1
CQYB2021DS089	hemD_88	C_AA064284.1
CQYB2021DS090	hemD_89	C_AA064285.1
CQBB2020DS005	hemD_9	C_AA064286.1
CQYB2021DS092	hemD_90	C_AA064287.1
CQYB2021DS093	hemD_91	C_AA064288.1
CQYB2021DS095	hemD_92	C_AA064289.1
CQJB2021DS096	hemD_93	C_AA064290.1
CQYB2021DS097	hemD_94	C_AA064291.1
CQYB2021DS098	hemD_95	C_AA064292.1
CQYB2021DS099	hemD_96	C_AA064293.1
CQYB2021DS104	hemD_97	C_AA064294.1
CQYB2021DS105	hemD_98	C_AA064295.1
CQYB2021DS107	hemD_99	C_AA064296.1
CQBB2019DS001	hisD_1	C_AA064297.1
CQBB2020DS006	hisD_10	C_AA064298.1
CQYB2021DS108	hisD_100	C_AA064299.1
CQYB2021DS111	hisD_101	C_AA064300.1
CQJB2021DS113	hisD_102	C_AA064301.1
CQJB2021DS114	hisD_103	C_AA064302.1
CQYB2021DS115	hisD_104	C_AA064303.1
CQYB2021DS119	hisD_105	C_AA064304.1
CQSPB2021DS125	hisD_106	C_AA064305.1
CQSPB2021DS126	hisD_107	C_AA064306.1
CQJB2021DS127	hisD_108	C_AA064307.1
CQYB2021DS128	hisD_109	C_AA064308.1
CQBB2020DS010	hisD_11	C_AA064309.1
CQYB2021DS136	hisD_110	C_AA064310.1
CQYB2021DS138	hisD_111	C_AA064311.1
CQYB2021DS140	hisD_112	C_AA064312.1
CQBB2021DS141	hisD_113	C_AA064313.1
CQSPB2021DS142	hisD_114	C_AA064314.1
CQBB2021DS144	hisD_115	C_AA064315.1
CQYB2021DS148	hisD_116	C_AA064316.1
CQBB2021DS149	hisD_117	C_AA064317.1
CQBB2021DS150	hisD_118	C_AA064318.1
CQBB2021DS151	hisD_119	C_AA064319.1
CQYZ2020DS013	hisD_12	C_AA064320.1
CQSPB2021DS152	hisD_120	C_AA064321.1
CQBB2021DS159	hisD_121	C_AA064322.1
CQYB2021DS161	hisD_122	C_AA064323.1
CQYB2021DS162	hisD_123	C_AA064324.1
CQYB2021DS163	hisD_124	C_AA064325.1
CQYB2021DS167	hisD_125	C_AA064326.1
CQYB2021DS168	hisD_126	C_AA064327.1
CQYZ2021DS169	hisD_127	C_AA064328.1
CQBB2021DS170	hisD_128	C_AA064329.1
CQBB2021DS172	hisD_129	C_AA064330.1
CQYB2020DS015	hisD_13	C_AA064331.1
CQBB2021DS173	hisD_130	C_AA064332.1
CQBB2021DS174	hisD_131	C_AA064333.1
CQBB2021DS175	hisD_132	C_AA064334.1
CQBB2021DS181	hisD_133	C_AA064335.1
CQYB2021DS184	hisD_134	C_AA064336.1
CQJB2021DS186	hisD_135	C_AA064337.1
CQSPB2021DS190	hisD_136	C_AA064338.1
CQYZ2021DS192	hisD_137	C_AA064339.1
CQYZ2021DS193	hisD_138	C_AA064340.1
CQBB2021DS195	hisD_139	C_AA064341.1
CQYB2020CS017	hisD_14	C_AA064342.1
CQBB2021DS196	hisD_140	C_AA064343.1
CQYB2021DS197	hisD_141	C_AA064344.1
CQYB2021DS198	hisD_142	C_AA064345.1
CQYB2021DS202	hisD_143	C_AA064346.1
CQJB2021DS204	hisD_144	C_AA064347.1
CQJB2021DS205	hisD_145	C_AA064348.1
CQYB2021DS207	hisD_146	C_AA064349.1
CQBB20181125DS001	hisD_147	C_AA064350.1
CQBB20181125DS002	hisD_148	C_AA064351.1
CQBB20181125DS003	hisD_149	C_AA064352.1
CQYB2020DS020	hisD_15	C_AA064353.1
CQBB18DS001	hisD_150	C_AA064354.1
CQBB18DS002	hisD_151	C_AA064355.1
CQBB18DS003	hisD_152	C_AA064356.1
CQBB18DS004	hisD_153	C_AA064357.1
CQBB18DS005	hisD_154	C_AA064358.1
CQHM7DS001	hisD_155	C_AA064359.1
CQHM7DS002	hisD_156	C_AA064360.1
CQBB8DS002	hisD_157	C_AA064361.1
CQBB8DS008	hisD_158	C_AA064362.1
CQBB8DS010	hisD_159	C_AA064363.1
CQYZ2020DS021	hisD_16	C_AA064364.1
CQBB2020CS001	hisD_160	C_AA064365.1
CQYZ2020CS014	hisD_161	C_AA064366.1
CQBB2020CS016	hisD_162	C_AA064367.1
CQYB2020CS018	hisD_163	C_AA064368.1
CQBB2020CS019	hisD_164	C_AA064369.1
CQYB2020CS023	hisD_165	C_AA064370.1
CQYB2020CS024	hisD_166	C_AA064371.1
CQJB2020CS034	hisD_167	C_AA064372.1
CQYB2020CS035	hisD_168	C_AA064373.1
CQYB2020CS036	hisD_169	C_AA064374.1
CQYZ2020DS022	hisD_17	C_AA064375.1
CQYB2020CS037	hisD_170	C_AA064376.1
CQYB2020CS039	hisD_171	C_AA064377.1
CQBB2020CS041	hisD_172	C_AA064378.1
CQBB2020CS042	hisD_173	C_AA064379.1
CQBB2020CS043	hisD_174	C_AA064380.1
CQYB2020CS047	hisD_175	C_AA064381.1
CQYB2020CS049	hisD_176	C_AA064382.1
CQYB2020CS050	hisD_177	C_AA064383.1
CQYB2020CS051	hisD_178	C_AA064384.1
CQYZ2020CS052	hisD_179	C_AA064385.1
CQYB2020DS025	hisD_18	C_AA064386.1
CQYZ2020CS054	hisD_180	C_AA064387.1
CQYZ2020CS064	hisD_181	C_AA064388.1
CQYZ2020CS067	hisD_182	C_AA064389.1
CQYB2020CS068	hisD_183	C_AA064390.1
CQYB2020CS069	hisD_184	C_AA064391.1
CQYB2020CS070	hisD_185	C_AA064392.1
CQBB2020CS071	hisD_186	C_AA064393.1
CQYZ2020DS076	hisD_187	C_AA064394.1
CQBB2020CS092	hisD_188	C_AA064395.1
CQBB2020CS094	hisD_189	C_AA064396.1
CQYB2020DS026	hisD_19	C_AA064397.1
CQYB2020CS098	hisD_190	C_AA064398.1
CQSPB2021CS001	hisD_191	C_AA064399.1
CQSPB2021CS008	hisD_192	C_AA064400.1
CQYB2021CS033	hisD_193	C_AA064401.1
CQYZ2021CS034	hisD_194	C_AA064402.1
CQYB2021CS046	hisD_195	C_AA064403.1
CQYB2021CS047	hisD_196	C_AA064404.1
CQYB2021CS048	hisD_197	C_AA064405.1
CQYB2021CS056	hisD_198	C_AA064406.1
CQYB2021CS061	hisD_199	C_AA064407.1
CQBB2019DS002	hisD_2	C_AA064408.1
CQYB2020DS027	hisD_20	C_AA064409.1
CQYB2021CS091	hisD_200	C_AA064410.1
CQYB2021CS094	hisD_201	C_AA064411.1
CQYB2021CS100	hisD_202	C_AA064412.1
CQYB2021CS101	hisD_203	C_AA064413.1
CQYB2021CS102	hisD_204	C_AA064414.1
CQYB2021CS103	hisD_205	C_AA064415.1
CQYB2021CS106	hisD_206	C_AA064416.1
CQYZ2021CS109	hisD_207	C_AA064417.1
CQYB2021CS110	hisD_208	C_AA064418.1
CQYB2021CS112	hisD_209	C_AA064419.1
CQJB2020DS032	hisD_21	C_AA064420.1
CQJB2021CS116	hisD_210	C_AA064421.1
CQYB2021CS120	hisD_211	C_AA064422.1
CQYB2021CS121	hisD_212	C_AA064423.1
CQYB2021CS122	hisD_213	C_AA064424.1
CQYB2021CS123	hisD_214	C_AA064425.1
CQSPB2021CS124	hisD_215	C_AA064426.1
CQYB2021CS137	hisD_216	C_AA064427.1
CQYB2021CS139	hisD_217	C_AA064428.1
CQBB2021CS143	hisD_218	C_AA064429.1
CQBB2021CS145	hisD_219	C_AA064430.1
CQJB2020DS033	hisD_22	C_AA064431.1
CQBB2021CS146	hisD_220	C_AA064432.1
CQSPB2021CS153	hisD_221	C_AA064433.1
CQYB2021CS155	hisD_222	C_AA064434.1
CQYB2021CS156	hisD_223	C_AA064435.1
CQYB2021CS157	hisD_224	C_AA064436.1
CQBB2021CS158	hisD_225	C_AA064437.1
CQYB2021CS160	hisD_226	C_AA064438.1
CQYB2021CS166	hisD_227	C_AA064439.1
CQBB2021CS171	hisD_228	C_AA064440.1
CQBB2021CS176	hisD_229	C_AA064441.1
CQYB2020DS038	hisD_23	C_AA064442.1
CQYB2021CS177	hisD_230	C_AA064443.1
CQYB2021CS178	hisD_231	C_AA064444.1
CQYB2021CS179	hisD_232	C_AA064445.1
CQBB2021CS180	hisD_233	C_AA064446.1
CQYB2021CS182	hisD_234	C_AA064447.1
CQYB2021CS183	hisD_235	C_AA064448.1
CQJB2021CS185	hisD_236	C_AA064449.1
CQSPB2021CS187	hisD_237	C_AA064450.1
CQSPB2021CS188	hisD_238	C_AA064451.1
CQSPB2021CS189	hisD_239	C_AA064452.1
CQYB2020CS040	hisD_24	C_AA064453.1
CQYZ2021CS191	hisD_240	C_AA064454.1
CQBB2021CS194	hisD_241	C_AA064455.1
CQYB2021CS199	hisD_242	C_AA064456.1
CQYB2021CS200	hisD_243	C_AA064457.1
CQYB2021CS201	hisD_244	C_AA064458.1
CQSPB2021CS203	hisD_245	C_AA064459.1
CQYB2021CS206	hisD_246	C_AA064460.1
CQBB9CS001	hisD_247	C_AA064461.1
CQBB9CS003	hisD_248	C_AA064462.1
CQBB9CS005	hisD_249	C_AA064463.1
CQJB2020DS046	hisD_25	C_AA064464.1
CQJB2020TS007	hisD_250	C_AA064465.1
CQBB2020TS008	hisD_251	C_AA064466.1
CQBB2020TS009	hisD_252	C_AA064467.1
CQBB2020TS011	hisD_253	C_AA064468.1
CQBB2020TS012	hisD_254	C_AA064469.1
CQJB2020TS028	hisD_255	C_AA064470.1
CQJB2020TS030	hisD_256	C_AA064471.1
CQJB2020TS031	hisD_257	C_AA064472.1
CQJB2020TS044	hisD_258	C_AA064473.1
CQJB2020TS045	hisD_259	C_AA064474.1
CQBB2020DS048	hisD_26	C_AA064475.1
CQBB2020TS056	hisD_260	C_AA064476.1
CQBB2020TS057	hisD_261	C_AA064477.1
CQBB2020TS081	hisD_262	C_AA064478.1
CQBB2020TS082	hisD_263	C_AA064479.1
CQBB2020TS083	hisD_264	C_AA064480.1
CQBB2020TS084	hisD_265	C_AA064481.1
CQBB2020TS085	hisD_266	C_AA064482.1
CQBB2020TS086	hisD_267	C_AA064483.1
CQBB2020TS087	hisD_268	C_AA064484.1
CQBB2020TS088	hisD_269	C_AA064485.1
CQYZ2020DS053	hisD_27	C_AA064486.1
CQBB2020TS089	hisD_270	C_AA064487.1
CQBB2020TS090	hisD_271	C_AA064488.1
CQJB2020LS103	hisD_272	C_AA064489.1
CQJLP2020TS104	hisD_273	C_AA064490.1
CQJLP2020TS105	hisD_274	C_AA064491.1
CQJLP2020TS106	hisD_275	C_AA064492.1
CQJLP2020TS107	hisD_276	C_AA064493.1
CQJLP2020TS108	hisD_277	C_AA064494.1
CQJLP2020TS109	hisD_278	C_AA064495.1
CQJLP2020TS110	hisD_279	C_AA064496.1
CQYB2020DS055	hisD_28	C_AA064497.1
CQJLP2020TS111	hisD_280	C_AA064498.1
CQSPB2021TS002	hisD_281	C_AA064499.1
CQSPB2021TS003	hisD_282	C_AA064500.1
CQSPB2021TS004	hisD_283	C_AA064501.1
CQSPB2021TS005	hisD_284	C_AA064502.1
CQSPB2021TS006	hisD_285	C_AA064503.1
CQSPB2021TS007	hisD_286	C_AA064504.1
CQJLP2021TS012	hisD_287	C_AA064505.1
CQJLP2021TS013	hisD_288	C_AA064506.1
CQJLP2021TS014	hisD_289	C_AA064507.1
CQBB2020DS058	hisD_29	C_AA064508.1
CQDDK2021TS015	hisD_290	C_AA064509.1
CQDDK2021TS016	hisD_291	C_AA064510.1
CQDDK2021TS017	hisD_292	C_AA064511.1
CQSPB2021TS018	hisD_293	C_AA064512.1
CQSPB2021TS019	hisD_294	C_AA064513.1
CQSPB2021TS020	hisD_295	C_AA064514.1
CQSPB2021TS021	hisD_296	C_AA064515.1
CQJLP2021TS022	hisD_297	C_AA064516.1
CQJLP2021TS023	hisD_298	C_AA064517.1
CQJLP2021TS024	hisD_299	C_AA064518.1
CQBB2019DS003	hisD_3	C_AA064519.1
CQBB2020DS059	hisD_30	C_AA064520.1
CQJLP2021TS025	hisD_300	C_AA064521.1
CQJLP2021TS026	hisD_301	C_AA064522.1
CQJB2021TS051	hisD_302	C_AA064523.1
CQSPB2021TS066	hisD_303	C_AA064524.1
CQSPB2021TS067	hisD_304	C_AA064525.1
CQSPB2021TS068	hisD_305	C_AA064526.1
CQSPB2021TS069	hisD_306	C_AA064527.1
CQSPB2021TS070	hisD_307	C_AA064528.1
CQJB2021TS083	hisD_308	C_AA064529.1
CQJB2021LS084	hisD_309	C_AA064530.1
CQBB2020DS060	hisD_31	C_AA064531.1
CQJB2021TS085	hisD_310	C_AA064532.1
CQJB2021TS117	hisD_311	C_AA064533.1
CQJB2021TS118	hisD_312	C_AA064534.1
CQBB2021TS129	hisD_313	C_AA064535.1
CQBB2021TS130	hisD_314	C_AA064536.1
CQBB2021TS131	hisD_315	C_AA064537.1
CQBB2021TS132	hisD_316	C_AA064538.1
CQBB2021TS133	hisD_317	C_AA064539.1
CQBB2021TS134	hisD_318	C_AA064540.1
CQBB2021TS135	hisD_319	C_AA064541.1
CQYZ2020DS061	hisD_32	C_AA064542.1
CQJB2021TS154	hisD_320	C_AA064543.1
CQJB2020LS029	hisD_321	C_AA064544.1
CQJB2020LS100	hisD_322	C_AA064545.1
CQJB2020LS101	hisD_323	C_AA064546.1
CQJB2020LS102	hisD_324	C_AA064547.1
CQJLP2021LS009	hisD_325	C_AA064548.1
CQJLP2021LS010	hisD_326	C_AA064549.1
CQJLP2021LS011	hisD_327	C_AA064550.1
CQJB2021LS035	hisD_328	C_AA064551.1
CQJB2021LS036	hisD_329	C_AA064552.1
CQBB2020DS062	hisD_33	C_AA064553.1
CQJB2021LS037	hisD_330	C_AA064554.1
CQJB2021LS038	hisD_331	C_AA064555.1
CQJB2021LS147	hisD_332	C_AA064556.1
CQJB2021LS164	hisD_333	C_AA064557.1
CQJB2021LS165	hisD_334	C_AA064558.1
CQBB2020DS063	hisD_34	C_AA064559.1
CQBB2020DS065	hisD_35	C_AA064560.1
CQBB2020DS066	hisD_36	C_AA064561.1
CQBB2020DS072	hisD_37	C_AA064562.1
CQBB2020DS073	hisD_38	C_AA064563.1
CQBB2020DS074	hisD_39	C_AA064564.1
CQBB2019DS004	hisD_4	C_AA064565.1
CQBB2020DS075	hisD_40	C_AA064566.1
CQYB2020DS077	hisD_41	C_AA064567.1
CQJB2020DS078	hisD_42	C_AA064568.1
CQJB2020DS079	hisD_43	C_AA064569.1
CQJB2020DS080	hisD_44	C_AA064570.1
CQYB2020DS091	hisD_45	C_AA064571.1
CQBB2020DS093	hisD_46	C_AA064572.1
CQBB2020DS095	hisD_47	C_AA064573.1
CQBB2020DS096	hisD_48	C_AA064574.1
CQYB2020DS097	hisD_49	C_AA064575.1
CQBB2019DS005	hisD_5	C_AA064576.1
CQBB2020DS099	hisD_50	C_AA064577.1
CQBB2021DS027	hisD_51	C_AA064578.1
CQBB2021DS028	hisD_52	C_AA064579.1
CQBB2021DS029	hisD_53	C_AA064580.1
CQBB2021DS030	hisD_54	C_AA064581.1
CQBB2021DS031	hisD_55	C_AA064582.1
CQYB2021DS032	hisD_56	C_AA064583.1
CQYB2021DS039	hisD_57	C_AA064584.1
CQYB2021DS040	hisD_58	C_AA064585.1
CQBB2021DS041	hisD_59	C_AA064586.1
CQYB2020DS002	hisD_6	C_AA064587.1
CQBB2021DS042	hisD_60	C_AA064588.1
CQBB2021DS043	hisD_61	C_AA064589.1
CQBB2021DS044	hisD_62	C_AA064590.1
CQYB2021DS045	hisD_63	C_AA064591.1
CQJB2021DS049	hisD_64	C_AA064592.1
CQYB2021DS050	hisD_65	C_AA064593.1
CQBB2021DS052	hisD_66	C_AA064594.1
CQYB2021DS053	hisD_67	C_AA064595.1
CQJB2021DS054	hisD_68	C_AA064596.1
CQYB2021DS057	hisD_69	C_AA064597.1
CQBB2020DS003	hisD_7	C_AA064598.1
CQYB2021DS058	hisD_70	C_AA064599.1
CQBB2021DS064	hisD_71	C_AA064600.1
CQBB2021DS065	hisD_72	C_AA064601.1
CQYB2021DS071	hisD_73	C_AA064602.1
CQYB2021DS072	hisD_74	C_AA064603.1
CQYB2021DS073	hisD_75	C_AA064604.1
CQYB2021DS074	hisD_76	C_AA064605.1
CQYZ2021DS075	hisD_77	C_AA064606.1
CQJLP2021DS076	hisD_78	C_AA064607.1
CQJLP2021DS077	hisD_79	C_AA064608.1
CQBB2020DS004	hisD_8	C_AA064609.1
CQJLP2021DS078	hisD_80	C_AA064610.1
CQBB2021DS079	hisD_81	C_AA064611.1
CQYB2021DS080	hisD_82	C_AA064612.1
CQYB2021DS081	hisD_83	C_AA064613.1
CQYZ2021DS082	hisD_84	C_AA064614.1
CQBB2021DS086	hisD_85	C_AA064615.1
CQYB2021DS087	hisD_86	C_AA064616.1
CQYB2021DS088	hisD_87	C_AA064617.1
CQYB2021DS089	hisD_88	C_AA064618.1
CQYB2021DS090	hisD_89	C_AA064619.1
CQBB2020DS005	hisD_9	C_AA064620.1
CQYB2021DS092	hisD_90	C_AA064621.1
CQYB2021DS093	hisD_91	C_AA064622.1
CQYB2021DS095	hisD_92	C_AA064623.1
CQJB2021DS096	hisD_93	C_AA064624.1
CQYB2021DS097	hisD_94	C_AA064625.1
CQYB2021DS098	hisD_95	C_AA064626.1
CQYB2021DS099	hisD_96	C_AA064627.1
CQYB2021DS104	hisD_97	C_AA064628.1
CQYB2021DS105	hisD_98	C_AA064629.1
CQYB2021DS107	hisD_99	C_AA064630.1
CQBB2019DS001	purE_1	C_AA064860.1
CQBB2020DS006	purE_10	C_AA064861.1
CQYB2021DS108	purE_100	C_AA064862.1
CQYB2021DS111	purE_101	C_AA064863.1
CQJB2021DS113	purE_102	C_AA064864.1
CQJB2021DS114	purE_103	C_AA064865.1
CQYB2021DS115	purE_104	C_AA064866.1
CQYB2021DS119	purE_105	C_AA064867.1
CQSPB2021DS125	purE_106	C_AA064868.1
CQSPB2021DS126	purE_107	C_AA064869.1
CQJB2021DS127	purE_108	C_AA064870.1
CQYB2021DS128	purE_109	C_AA064871.1
CQBB2020DS010	purE_11	C_AA064872.1
CQYB2021DS136	purE_110	C_AA064873.1
CQYB2021DS138	purE_111	C_AA064874.1
CQYB2021DS140	purE_112	C_AA064875.1
CQBB2021DS141	purE_113	C_AA064876.1
CQSPB2021DS142	purE_114	C_AA064877.1
CQBB2021DS144	purE_115	C_AA064878.1
CQYB2021DS148	purE_116	C_AA064879.1
CQBB2021DS149	purE_117	C_AA064880.1
CQBB2021DS150	purE_118	C_AA064881.1
CQBB2021DS151	purE_119	C_AA064882.1
CQYZ2020DS013	purE_12	C_AA064883.1
CQSPB2021DS152	purE_120	C_AA064884.1
CQBB2021DS159	purE_121	C_AA064885.1
CQYB2021DS161	purE_122	C_AA064886.1
CQYB2021DS162	purE_123	C_AA064887.1
CQYB2021DS163	purE_124	C_AA064888.1
CQYB2021DS167	purE_125	C_AA064889.1
CQYB2021DS168	purE_126	C_AA064890.1
CQYZ2021DS169	purE_127	C_AA064891.1
CQBB2021DS170	purE_128	C_AA064892.1
CQBB2021DS172	purE_129	C_AA064893.1
CQYB2020DS015	purE_13	C_AA064894.1
CQBB2021DS173	purE_130	C_AA064895.1
CQBB2021DS174	purE_131	C_AA064896.1
CQBB2021DS175	purE_132	C_AA064897.1
CQBB2021DS181	purE_133	C_AA064898.1
CQYB2021DS184	purE_134	C_AA064899.1
CQJB2021DS186	purE_135	C_AA064900.1
CQSPB2021DS190	purE_136	C_AA064901.1
CQYZ2021DS192	purE_137	C_AA064902.1
CQYZ2021DS193	purE_138	C_AA064903.1
CQBB2021DS195	purE_139	C_AA064904.1
CQYB2020CS017	purE_14	C_AA064905.1
CQBB2021DS196	purE_140	C_AA064906.1
CQYB2021DS197	purE_141	C_AA064907.1
CQYB2021DS198	purE_142	C_AA064908.1
CQYB2021DS202	purE_143	C_AA064909.1
CQJB2021DS204	purE_144	C_AA064910.1
CQJB2021DS205	purE_145	C_AA064911.1
CQYB2021DS207	purE_146	C_AA064912.1
CQBB20181125DS001	purE_147	C_AA064913.1
CQBB20181125DS002	purE_148	C_AA064914.1
CQBB20181125DS003	purE_149	C_AA064915.1
CQYB2020DS020	purE_15	C_AA064916.1
CQBB18DS001	purE_150	C_AA064917.1
CQBB18DS002	purE_151	C_AA064918.1
CQBB18DS003	purE_152	C_AA064919.1
CQBB18DS004	purE_153	C_AA064920.1
CQBB18DS005	purE_154	C_AA064921.1
CQHM7DS001	purE_155	C_AA064922.1
CQHM7DS002	purE_156	C_AA064923.1
CQBB8DS002	purE_157	C_AA064924.1
CQBB8DS008	purE_158	C_AA064925.1
CQBB8DS010	purE_159	C_AA064926.1
CQYZ2020DS021	purE_16	C_AA064927.1
CQBB2020CS001	purE_160	C_AA064928.1
CQYZ2020CS014	purE_161	C_AA064929.1
CQBB2020CS016	purE_162	C_AA064930.1
CQYB2020CS018	purE_163	C_AA064931.1
CQBB2020CS019	purE_164	C_AA064932.1
CQYB2020CS023	purE_165	C_AA064933.1
CQYB2020CS024	purE_166	C_AA064934.1
CQJB2020CS034	purE_167	C_AA064935.1
CQYB2020CS035	purE_168	C_AA064936.1
CQYB2020CS036	purE_169	C_AA064937.1
CQYZ2020DS022	purE_17	C_AA064938.1
CQYB2020CS037	purE_170	C_AA064939.1
CQYB2020CS039	purE_171	C_AA064940.1
CQBB2020CS041	purE_172	C_AA064941.1
CQBB2020CS042	purE_173	C_AA064942.1
CQBB2020CS043	purE_174	C_AA064943.1
CQYB2020CS047	purE_175	C_AA064944.1
CQYB2020CS049	purE_176	C_AA064945.1
CQYB2020CS050	purE_177	C_AA064946.1
CQYB2020CS051	purE_178	C_AA064947.1
CQYZ2020CS052	purE_179	C_AA064948.1
CQYB2020DS025	purE_18	C_AA064949.1
CQYZ2020CS054	purE_180	C_AA064950.1
CQYZ2020CS064	purE_181	C_AA064951.1
CQYZ2020CS067	purE_182	C_AA064952.1
CQYB2020CS068	purE_183	C_AA064953.1
CQYB2020CS069	purE_184	C_AA064954.1
CQYB2020CS070	purE_185	C_AA064955.1
CQBB2020CS071	purE_186	C_AA064956.1
CQYZ2020DS076	purE_187	C_AA064957.1
CQBB2020CS092	purE_188	C_AA064958.1
CQBB2020CS094	purE_189	C_AA064959.1
CQYB2020DS026	purE_19	C_AA064960.1
CQYB2020CS098	purE_190	C_AA064961.1
CQSPB2021CS001	purE_191	C_AA064962.1
CQSPB2021CS008	purE_192	C_AA064963.1
CQYB2021CS033	purE_193	C_AA064964.1
CQYZ2021CS034	purE_194	C_AA064965.1
CQYB2021CS046	purE_195	C_AA064966.1
CQYB2021CS047	purE_196	C_AA064967.1
CQYB2021CS048	purE_197	C_AA064968.1
CQYB2021CS056	purE_198	C_AA064969.1
CQYB2021CS061	purE_199	C_AA064970.1
CQBB2019DS002	purE_2	C_AA064971.1
CQYB2020DS027	purE_20	C_AA064972.1
CQYB2021CS091	purE_200	C_AA064973.1
CQYB2021CS094	purE_201	C_AA064974.1
CQYB2021CS100	purE_202	C_AA064975.1
CQYB2021CS101	purE_203	C_AA064976.1
CQYB2021CS102	purE_204	C_AA064977.1
CQYB2021CS103	purE_205	C_AA064978.1
CQYB2021CS106	purE_206	C_AA064979.1
CQYZ2021CS109	purE_207	C_AA064980.1
CQYB2021CS110	purE_208	C_AA064981.1
CQYB2021CS112	purE_209	C_AA064982.1
CQJB2020DS032	purE_21	C_AA064983.1
CQJB2021CS116	purE_210	C_AA064984.1
CQYB2021CS120	purE_211	C_AA064985.1
CQYB2021CS121	purE_212	C_AA064986.1
CQYB2021CS122	purE_213	C_AA064987.1
CQYB2021CS123	purE_214	C_AA064988.1
CQSPB2021CS124	purE_215	C_AA064989.1
CQYB2021CS137	purE_216	C_AA064990.1
CQYB2021CS139	purE_217	C_AA064991.1
CQBB2021CS143	purE_218	C_AA064992.1
CQBB2021CS145	purE_219	C_AA064993.1
CQJB2020DS033	purE_22	C_AA064994.1
CQBB2021CS146	purE_220	C_AA064995.1
CQSPB2021CS153	purE_221	C_AA064996.1
CQYB2021CS155	purE_222	C_AA064997.1
CQYB2021CS156	purE_223	C_AA064998.1
CQYB2021CS157	purE_224	C_AA064999.1
CQBB2021CS158	purE_225	C_AA065000.1
CQYB2021CS160	purE_226	C_AA065001.1
CQYB2021CS166	purE_227	C_AA065002.1
CQBB2021CS171	purE_228	C_AA065003.1
CQBB2021CS176	purE_229	C_AA065004.1
CQYB2020DS038	purE_23	C_AA065005.1
CQYB2021CS177	purE_230	C_AA065006.1
CQYB2021CS178	purE_231	C_AA065007.1
CQYB2021CS179	purE_232	C_AA065008.1
CQBB2021CS180	purE_233	C_AA065009.1
CQYB2021CS182	purE_234	C_AA065010.1
CQYB2021CS183	purE_235	C_AA065011.1
CQJB2021CS185	purE_236	C_AA065012.1
CQSPB2021CS187	purE_237	C_AA065013.1
CQSPB2021CS188	purE_238	C_AA065014.1
CQSPB2021CS189	purE_239	C_AA065015.1
CQYB2020CS040	purE_24	C_AA065016.1
CQYZ2021CS191	purE_240	C_AA065017.1
CQBB2021CS194	purE_241	C_AA065018.1
CQYB2021CS199	purE_242	C_AA065019.1
CQYB2021CS200	purE_243	C_AA065020.1
CQYB2021CS201	purE_244	C_AA065021.1
CQSPB2021CS203	purE_245	C_AA065022.1
CQYB2021CS206	purE_246	C_AA065023.1
CQBB9CS001	purE_247	C_AA065024.1
CQBB9CS003	purE_248	C_AA065025.1
CQBB9CS005	purE_249	C_AA065026.1
CQJB2020DS046	purE_25	C_AA065027.1
CQJB2020TS007	purE_250	C_AA065028.1
CQBB2020TS008	purE_251	C_AA065029.1
CQBB2020TS009	purE_252	C_AA065030.1
CQBB2020TS011	purE_253	C_AA065031.1
CQBB2020TS012	purE_254	C_AA065032.1
CQJB2020TS028	purE_255	C_AA065033.1
CQJB2020TS030	purE_256	C_AA065034.1
CQJB2020TS031	purE_257	C_AA065035.1
CQJB2020TS044	purE_258	C_AA065036.1
CQJB2020TS045	purE_259	C_AA065037.1
CQBB2020DS048	purE_26	C_AA065038.1
CQBB2020TS056	purE_260	C_AA065039.1
CQBB2020TS057	purE_261	C_AA065040.1
CQBB2020TS081	purE_262	C_AA065041.1
CQBB2020TS082	purE_263	C_AA065042.1
CQBB2020TS083	purE_264	C_AA065043.1
CQBB2020TS084	purE_265	C_AA065044.1
CQBB2020TS085	purE_266	C_AA065045.1
CQBB2020TS086	purE_267	C_AA065046.1
CQBB2020TS087	purE_268	C_AA065047.1
CQBB2020TS088	purE_269	C_AA065048.1
CQYZ2020DS053	purE_27	C_AA065049.1
CQBB2020TS089	purE_270	C_AA065050.1
CQBB2020TS090	purE_271	C_AA065051.1
CQJB2020LS103	purE_272	C_AA065052.1
CQJLP2020TS104	purE_273	C_AA065053.1
CQJLP2020TS105	purE_274	C_AA065054.1
CQJLP2020TS106	purE_275	C_AA065055.1
CQJLP2020TS107	purE_276	C_AA065056.1
CQJLP2020TS108	purE_277	C_AA065057.1
CQJLP2020TS109	purE_278	C_AA065058.1
CQJLP2020TS110	purE_279	C_AA065059.1
CQYB2020DS055	purE_28	C_AA065060.1
CQJLP2020TS111	purE_280	C_AA065061.1
CQSPB2021TS002	purE_281	C_AA065062.1
CQSPB2021TS003	purE_282	C_AA065063.1
CQSPB2021TS004	purE_283	C_AA065064.1
CQSPB2021TS005	purE_284	C_AA065065.1
CQSPB2021TS006	purE_285	C_AA065066.1
CQSPB2021TS007	purE_286	C_AA065067.1
CQJLP2021TS012	purE_287	C_AA065068.1
CQJLP2021TS013	purE_288	C_AA065069.1
CQJLP2021TS014	purE_289	C_AA065070.1
CQBB2020DS058	purE_29	C_AA065071.1
CQDDK2021TS015	purE_290	C_AA065072.1
CQDDK2021TS016	purE_291	C_AA065073.1
CQDDK2021TS017	purE_292	C_AA065074.1
CQSPB2021TS018	purE_293	C_AA065075.1
CQSPB2021TS019	purE_294	C_AA065076.1
CQSPB2021TS020	purE_295	C_AA065077.1
CQSPB2021TS021	purE_296	C_AA065078.1
CQJLP2021TS022	purE_297	C_AA065079.1
CQJLP2021TS023	purE_298	C_AA065080.1
CQJLP2021TS024	purE_299	C_AA065081.1
CQBB2019DS003	purE_3	C_AA065082.1
CQBB2020DS059	purE_30	C_AA065083.1
CQJLP2021TS025	purE_300	C_AA065084.1
CQJLP2021TS026	purE_301	C_AA065085.1
CQJB2021TS051	purE_302	C_AA065086.1
CQSPB2021TS066	purE_303	C_AA065087.1
CQSPB2021TS067	purE_304	C_AA065088.1
CQSPB2021TS068	purE_305	C_AA065089.1
CQSPB2021TS069	purE_306	C_AA065090.1
CQSPB2021TS070	purE_307	C_AA065091.1
CQJB2021TS083	purE_308	C_AA065092.1
CQJB2021LS084	purE_309	C_AA065093.1
CQBB2020DS060	purE_31	C_AA065094.1
CQJB2021TS085	purE_310	C_AA065095.1
CQJB2021TS117	purE_311	C_AA065096.1
CQJB2021TS118	purE_312	C_AA065097.1
CQBB2021TS129	purE_313	C_AA065098.1
CQBB2021TS130	purE_314	C_AA065099.1
CQBB2021TS131	purE_315	C_AA065100.1
CQBB2021TS132	purE_316	C_AA065101.1
CQBB2021TS133	purE_317	C_AA065102.1
CQBB2021TS134	purE_318	C_AA065103.1
CQBB2021TS135	purE_319	C_AA065104.1
CQYZ2020DS061	purE_32	C_AA065105.1
CQJB2021TS154	purE_320	C_AA065106.1
CQJB2020LS029	purE_321	C_AA065107.1
CQJB2020LS100	purE_322	C_AA065108.1
CQJB2020LS101	purE_323	C_AA065109.1
CQJB2020LS102	purE_324	C_AA065110.1
CQJLP2021LS009	purE_325	C_AA065111.1
CQJLP2021LS010	purE_326	C_AA065112.1
CQJLP2021LS011	purE_327	C_AA065113.1
CQJB2021LS035	purE_328	C_AA065114.1
CQJB2021LS036	purE_329	C_AA065115.1
CQBB2020DS062	purE_33	C_AA065116.1
CQJB2021LS037	purE_330	C_AA065117.1
CQJB2021LS038	purE_331	C_AA065118.1
CQJB2021LS147	purE_332	C_AA065119.1
CQJB2021LS164	purE_333	C_AA065120.1
CQJB2021LS165	purE_334	C_AA065121.1
CQBB2020DS063	purE_34	C_AA065122.1
CQBB2020DS065	purE_35	C_AA065123.1
CQBB2020DS066	purE_36	C_AA065124.1
CQBB2020DS072	purE_37	C_AA065125.1
CQBB2020DS073	purE_38	C_AA065126.1
CQBB2020DS074	purE_39	C_AA065127.1
CQBB2019DS004	purE_4	C_AA065128.1
CQBB2020DS075	purE_40	C_AA065129.1
CQYB2020DS077	purE_41	C_AA065130.1
CQJB2020DS078	purE_42	C_AA065131.1
CQJB2020DS079	purE_43	C_AA065132.1
CQJB2020DS080	purE_44	C_AA065133.1
CQYB2020DS091	purE_45	C_AA065134.1
CQBB2020DS093	purE_46	C_AA065135.1
CQBB2020DS095	purE_47	C_AA065136.1
CQBB2020DS096	purE_48	C_AA065137.1
CQYB2020DS097	purE_49	C_AA065138.1
CQBB2019DS005	purE_5	C_AA065139.1
CQBB2020DS099	purE_50	C_AA065140.1
CQBB2021DS027	purE_51	C_AA065141.1
CQBB2021DS028	purE_52	C_AA065142.1
CQBB2021DS029	purE_53	C_AA065143.1
CQBB2021DS030	purE_54	C_AA065144.1
CQBB2021DS031	purE_55	C_AA065145.1
CQYB2021DS032	purE_56	C_AA065146.1
CQYB2021DS039	purE_57	C_AA065147.1
CQYB2021DS040	purE_58	C_AA065148.1
CQBB2021DS041	purE_59	C_AA065149.1
CQYB2020DS002	purE_6	C_AA065150.1
CQBB2021DS042	purE_60	C_AA065151.1
CQBB2021DS043	purE_61	C_AA065152.1
CQBB2021DS044	purE_62	C_AA065153.1
CQYB2021DS045	purE_63	C_AA065154.1
CQJB2021DS049	purE_64	C_AA065155.1
CQYB2021DS050	purE_65	C_AA065156.1
CQBB2021DS052	purE_66	C_AA065157.1
CQYB2021DS053	purE_67	C_AA065158.1
CQJB2021DS054	purE_68	C_AA065159.1
CQYB2021DS057	purE_69	C_AA065160.1
CQBB2020DS003	purE_7	C_AA065161.1
CQYB2021DS058	purE_70	C_AA065162.1
CQBB2021DS064	purE_71	C_AA065163.1
CQBB2021DS065	purE_72	C_AA065164.1
CQYB2021DS071	purE_73	C_AA065165.1
CQYB2021DS072	purE_74	C_AA065166.1
CQYB2021DS073	purE_75	C_AA065167.1
CQYB2021DS074	purE_76	C_AA065168.1
CQYZ2021DS075	purE_77	C_AA065169.1
CQJLP2021DS076	purE_78	C_AA065170.1
CQJLP2021DS077	purE_79	C_AA065171.1
CQBB2020DS004	purE_8	C_AA065172.1
CQJLP2021DS078	purE_80	C_AA065173.1
CQBB2021DS079	purE_81	C_AA065174.1
CQYB2021DS080	purE_82	C_AA065175.1
CQYB2021DS081	purE_83	C_AA065176.1
CQYZ2021DS082	purE_84	C_AA065177.1
CQBB2021DS086	purE_85	C_AA065178.1
CQYB2021DS087	purE_86	C_AA065179.1
CQYB2021DS088	purE_87	C_AA065180.1
CQYB2021DS089	purE_88	C_AA065181.1
CQYB2021DS090	purE_89	C_AA065182.1
CQBB2020DS005	purE_9	C_AA065183.1
CQYB2021DS092	purE_90	C_AA065184.1
CQYB2021DS093	purE_91	C_AA065185.1
CQYB2021DS095	purE_92	C_AA065186.1
CQJB2021DS096	purE_93	C_AA065187.1
CQYB2021DS097	purE_94	C_AA065188.1
CQYB2021DS098	purE_95	C_AA065189.1
CQYB2021DS099	purE_96	C_AA065190.1
CQYB2021DS104	purE_97	C_AA065191.1
CQYB2021DS105	purE_98	C_AA065192.1
CQYB2021DS107	purE_99	C_AA065193.1
CQBB2019DS001	sucA_1	C_AA065274.1
CQBB2020DS006	sucA_10	C_AA065275.1
CQYB2021DS108	sucA_100	C_AA065276.1
CQYB2021DS111	sucA_101	C_AA065277.1
CQJB2021DS113	sucA_102	C_AA065278.1
CQJB2021DS114	sucA_103	C_AA065279.1
CQYB2021DS115	sucA_104	C_AA065280.1
CQYB2021DS119	sucA_105	C_AA065281.1
CQSPB2021DS125	sucA_106	C_AA065282.1
CQSPB2021DS126	sucA_107	C_AA065283.1
CQJB2021DS127	sucA_108	C_AA065284.1
CQYB2021DS128	sucA_109	C_AA065285.1
CQBB2020DS010	sucA_11	C_AA065286.1
CQYB2021DS136	sucA_110	C_AA065287.1
CQYB2021DS138	sucA_111	C_AA065288.1
CQYB2021DS140	sucA_112	C_AA065289.1
CQBB2021DS141	sucA_113	C_AA065290.1
CQSPB2021DS142	sucA_114	C_AA065291.1
CQBB2021DS144	sucA_115	C_AA065292.1
CQYB2021DS148	sucA_116	C_AA065293.1
CQBB2021DS149	sucA_117	C_AA065294.1
CQBB2021DS150	sucA_118	C_AA065295.1
CQBB2021DS151	sucA_119	C_AA065296.1
CQYZ2020DS013	sucA_12	C_AA065297.1
CQSPB2021DS152	sucA_120	C_AA065298.1
CQBB2021DS159	sucA_121	C_AA065299.1
CQYB2021DS161	sucA_122	C_AA065300.1
CQYB2021DS162	sucA_123	C_AA065301.1
CQYB2021DS163	sucA_124	C_AA065302.1
CQYB2021DS167	sucA_125	C_AA065303.1
CQYB2021DS168	sucA_126	C_AA065304.1
CQYZ2021DS169	sucA_127	C_AA065305.1
CQBB2021DS170	sucA_128	C_AA065306.1
CQBB2021DS172	sucA_129	C_AA065307.1
CQYB2020DS015	sucA_13	C_AA065308.1
CQBB2021DS173	sucA_130	C_AA065309.1
CQBB2021DS174	sucA_131	C_AA065310.1
CQBB2021DS175	sucA_132	C_AA065311.1
CQBB2021DS181	sucA_133	C_AA065312.1
CQYB2021DS184	sucA_134	C_AA065313.1
CQJB2021DS186	sucA_135	C_AA065314.1
CQSPB2021DS190	sucA_136	C_AA065315.1
CQYZ2021DS192	sucA_137	C_AA065316.1
CQYZ2021DS193	sucA_138	C_AA065317.1
CQBB2021DS195	sucA_139	C_AA065318.1
CQYB2020CS017	sucA_14	C_AA065319.1
CQBB2021DS196	sucA_140	C_AA065320.1
CQYB2021DS197	sucA_141	C_AA065321.1
CQYB2021DS198	sucA_142	C_AA065322.1
CQYB2021DS202	sucA_143	C_AA065323.1
CQJB2021DS204	sucA_144	C_AA065324.1
CQJB2021DS205	sucA_145	C_AA065325.1
CQYB2021DS207	sucA_146	C_AA065326.1
CQBB20181125DS001	sucA_147	C_AA065327.1
CQBB20181125DS002	sucA_148	C_AA065328.1
CQBB20181125DS003	sucA_149	C_AA065329.1
CQYB2020DS020	sucA_15	C_AA065330.1
CQBB18DS001	sucA_150	C_AA065331.1
CQBB18DS002	sucA_151	C_AA065332.1
CQBB18DS003	sucA_152	C_AA065333.1
CQBB18DS004	sucA_153	C_AA065334.1
CQBB18DS005	sucA_154	C_AA065335.1
CQHM7DS001	sucA_155	C_AA065336.1
CQHM7DS002	sucA_156	C_AA065337.1
CQBB8DS002	sucA_157	C_AA065338.1
CQBB8DS008	sucA_158	C_AA065339.1
CQBB8DS010	sucA_159	C_AA065340.1
CQYZ2020DS021	sucA_16	C_AA065341.1
CQBB2020CS001	sucA_160	C_AA065342.1
CQYZ2020CS014	sucA_161	C_AA065343.1
CQBB2020CS016	sucA_162	C_AA065344.1
CQYB2020CS018	sucA_163	C_AA065345.1
CQBB2020CS019	sucA_164	C_AA065346.1
CQYB2020CS023	sucA_165	C_AA065347.1
CQYB2020CS024	sucA_166	C_AA065348.1
CQJB2020CS034	sucA_167	C_AA065349.1
CQYB2020CS035	sucA_168	C_AA065350.1
CQYB2020CS036	sucA_169	C_AA065351.1
CQYZ2020DS022	sucA_17	C_AA065352.1
CQYB2020CS037	sucA_170	C_AA065353.1
CQYB2020CS039	sucA_171	C_AA065354.1
CQBB2020CS041	sucA_172	C_AA065355.1
CQBB2020CS042	sucA_173	C_AA065356.1
CQBB2020CS043	sucA_174	C_AA065357.1
CQYB2020CS047	sucA_175	C_AA065358.1
CQYB2020CS049	sucA_176	C_AA065359.1
CQYB2020CS050	sucA_177	C_AA065360.1
CQYB2020CS051	sucA_178	C_AA065361.1
CQYZ2020CS052	sucA_179	C_AA065362.1
CQYB2020DS025	sucA_18	C_AA065363.1
CQYZ2020CS054	sucA_180	C_AA065364.1
CQYZ2020CS064	sucA_181	C_AA065365.1
CQYZ2020CS067	sucA_182	C_AA065366.1
CQYB2020CS068	sucA_183	C_AA065367.1
CQYB2020CS069	sucA_184	C_AA065368.1
CQYB2020CS070	sucA_185	C_AA065369.1
CQBB2020CS071	sucA_186	C_AA065370.1
CQYZ2020DS076	sucA_187	C_AA065371.1
CQBB2020CS092	sucA_188	C_AA065372.1
CQBB2020CS094	sucA_189	C_AA065373.1
CQYB2020DS026	sucA_19	C_AA065374.1
CQYB2020CS098	sucA_190	C_AA065375.1
CQSPB2021CS001	sucA_191	C_AA065376.1
CQSPB2021CS008	sucA_192	C_AA065377.1
CQYB2021CS033	sucA_193	C_AA065378.1
CQYZ2021CS034	sucA_194	C_AA065379.1
CQYB2021CS046	sucA_195	C_AA065380.1
CQYB2021CS047	sucA_196	C_AA065381.1
CQYB2021CS048	sucA_197	C_AA065382.1
CQYB2021CS056	sucA_198	C_AA065383.1
CQYB2021CS061	sucA_199	C_AA065384.1
CQBB2019DS002	sucA_2	C_AA065385.1
CQYB2020DS027	sucA_20	C_AA065386.1
CQYB2021CS091	sucA_200	C_AA065387.1
CQYB2021CS094	sucA_201	C_AA065388.1
CQYB2021CS100	sucA_202	C_AA065389.1
CQYB2021CS101	sucA_203	C_AA065390.1
CQYB2021CS102	sucA_204	C_AA065391.1
CQYB2021CS103	sucA_205	C_AA065392.1
CQYB2021CS106	sucA_206	C_AA065393.1
CQYZ2021CS109	sucA_207	C_AA065394.1
CQYB2021CS110	sucA_208	C_AA065395.1
CQYB2021CS112	sucA_209	C_AA065396.1
CQJB2020DS032	sucA_21	C_AA065397.1
CQJB2021CS116	sucA_210	C_AA065398.1
CQYB2021CS120	sucA_211	C_AA065399.1
CQYB2021CS121	sucA_212	C_AA065400.1
CQYB2021CS122	sucA_213	C_AA065401.1
CQYB2021CS123	sucA_214	C_AA065402.1
CQSPB2021CS124	sucA_215	C_AA065403.1
CQYB2021CS137	sucA_216	C_AA065404.1
CQYB2021CS139	sucA_217	C_AA065405.1
CQBB2021CS143	sucA_218	C_AA065406.1
CQBB2021CS145	sucA_219	C_AA065407.1
CQJB2020DS033	sucA_22	C_AA065408.1
CQBB2021CS146	sucA_220	C_AA065409.1
CQSPB2021CS153	sucA_221	C_AA065410.1
CQYB2021CS155	sucA_222	C_AA065411.1
CQYB2021CS156	sucA_223	C_AA065412.1
CQYB2021CS157	sucA_224	C_AA065413.1
CQBB2021CS158	sucA_225	C_AA065414.1
CQYB2021CS160	sucA_226	C_AA065415.1
CQYB2021CS166	sucA_227	C_AA065416.1
CQBB2021CS171	sucA_228	C_AA065417.1
CQBB2021CS176	sucA_229	C_AA065418.1
CQYB2020DS038	sucA_23	C_AA065419.1
CQYB2021CS177	sucA_230	C_AA065420.1
CQYB2021CS178	sucA_231	C_AA065421.1
CQYB2021CS179	sucA_232	C_AA065422.1
CQBB2021CS180	sucA_233	C_AA065423.1
CQYB2021CS182	sucA_234	C_AA065424.1
CQYB2021CS183	sucA_235	C_AA065425.1
CQJB2021CS185	sucA_236	C_AA065426.1
CQSPB2021CS187	sucA_237	C_AA065427.1
CQSPB2021CS188	sucA_238	C_AA065428.1
CQSPB2021CS189	sucA_239	C_AA065429.1
CQYB2020CS040	sucA_24	C_AA065430.1
CQYZ2021CS191	sucA_240	C_AA065431.1
CQBB2021CS194	sucA_241	C_AA065432.1
CQYB2021CS199	sucA_242	C_AA065433.1
CQYB2021CS200	sucA_243	C_AA065434.1
CQYB2021CS201	sucA_244	C_AA065435.1
CQSPB2021CS203	sucA_245	C_AA065436.1
CQYB2021CS206	sucA_246	C_AA065437.1
CQBB9CS001	sucA_247	C_AA065438.1
CQBB9CS003	sucA_248	C_AA065439.1
CQBB9CS005	sucA_249	C_AA065440.1
CQJB2020DS046	sucA_25	C_AA065441.1
CQJB2020TS007	sucA_250	C_AA065442.1
CQBB2020TS008	sucA_251	C_AA065443.1
CQBB2020TS009	sucA_252	C_AA065444.1
CQBB2020TS011	sucA_253	C_AA065445.1
CQBB2020TS012	sucA_254	C_AA065446.1
CQJB2020TS028	sucA_255	C_AA065447.1
CQJB2020TS030	sucA_256	C_AA065448.1
CQJB2020TS031	sucA_257	C_AA065449.1
CQJB2020TS044	sucA_258	C_AA065450.1
CQJB2020TS045	sucA_259	C_AA065451.1
CQBB2020DS048	sucA_26	C_AA065452.1
CQBB2020TS056	sucA_260	C_AA065453.1
CQBB2020TS057	sucA_261	C_AA065454.1
CQBB2020TS081	sucA_262	C_AA065455.1
CQBB2020TS082	sucA_263	C_AA065456.1
CQBB2020TS083	sucA_264	C_AA065457.1
CQBB2020TS084	sucA_265	C_AA065458.1
CQBB2020TS085	sucA_266	C_AA065459.1
CQBB2020TS086	sucA_267	C_AA065460.1
CQBB2020TS087	sucA_268	C_AA065461.1
CQBB2020TS088	sucA_269	C_AA065462.1
CQYZ2020DS053	sucA_27	C_AA065463.1
CQBB2020TS089	sucA_270	C_AA065464.1
CQBB2020TS090	sucA_271	C_AA065465.1
CQJB2020LS103	sucA_272	C_AA065466.1
CQJLP2020TS104	sucA_273	C_AA065467.1
CQJLP2020TS105	sucA_274	C_AA065468.1
CQJLP2020TS106	sucA_275	C_AA065469.1
CQJLP2020TS107	sucA_276	C_AA065470.1
CQJLP2020TS108	sucA_277	C_AA065471.1
CQJLP2020TS109	sucA_278	C_AA065472.1
CQJLP2020TS110	sucA_279	C_AA065473.1
CQYB2020DS055	sucA_28	C_AA065474.1
CQJLP2020TS111	sucA_280	C_AA065475.1
CQSPB2021TS002	sucA_281	C_AA065476.1
CQSPB2021TS003	sucA_282	C_AA065477.1
CQSPB2021TS004	sucA_283	C_AA065478.1
CQSPB2021TS005	sucA_284	C_AA065479.1
CQSPB2021TS006	sucA_285	C_AA065480.1
CQSPB2021TS007	sucA_286	C_AA065481.1
CQJLP2021TS012	sucA_287	C_AA065482.1
CQJLP2021TS013	sucA_288	C_AA065483.1
CQJLP2021TS014	sucA_289	C_AA065484.1
CQBB2020DS058	sucA_29	C_AA065485.1
CQDDK2021TS015	sucA_290	C_AA065486.1
CQDDK2021TS016	sucA_291	C_AA065487.1
CQDDK2021TS017	sucA_292	C_AA065488.1
CQSPB2021TS018	sucA_293	C_AA065489.1
CQSPB2021TS019	sucA_294	C_AA065490.1
CQSPB2021TS020	sucA_295	C_AA065491.1
CQSPB2021TS021	sucA_296	C_AA065492.1
CQJLP2021TS022	sucA_297	C_AA065493.1
CQJLP2021TS023	sucA_298	C_AA065494.1
CQJLP2021TS024	sucA_299	C_AA065495.1
CQBB2019DS003	sucA_3	C_AA065496.1
CQBB2020DS059	sucA_30	C_AA065497.1
CQJLP2021TS025	sucA_300	C_AA065498.1
CQJLP2021TS026	sucA_301	C_AA065499.1
CQJB2021TS051	sucA_302	C_AA065500.1
CQSPB2021TS066	sucA_303	C_AA065501.1
CQSPB2021TS067	sucA_304	C_AA065502.1
CQSPB2021TS068	sucA_305	C_AA065503.1
CQSPB2021TS069	sucA_306	C_AA065504.1
CQSPB2021TS070	sucA_307	C_AA065505.1
CQJB2021TS083	sucA_308	C_AA065506.1
CQJB2021LS084	sucA_309	C_AA065507.1
CQBB2020DS060	sucA_31	C_AA065508.1
CQJB2021TS085	sucA_310	C_AA065509.1
CQJB2021TS117	sucA_311	C_AA065510.1
CQJB2021TS118	sucA_312	C_AA065511.1
CQBB2021TS129	sucA_313	C_AA065512.1
CQBB2021TS130	sucA_314	C_AA065513.1
CQBB2021TS131	sucA_315	C_AA065514.1
CQBB2021TS132	sucA_316	C_AA065515.1
CQBB2021TS133	sucA_317	C_AA065516.1
CQBB2021TS134	sucA_318	C_AA065517.1
CQBB2021TS135	sucA_319	C_AA065518.1
CQYZ2020DS061	sucA_32	C_AA065519.1
CQJB2021TS154	sucA_320	C_AA065520.1
CQJB2020LS029	sucA_321	C_AA065521.1
CQJB2020LS100	sucA_322	C_AA065522.1
CQJB2020LS101	sucA_323	C_AA065523.1
CQJB2020LS102	sucA_324	C_AA065524.1
CQJLP2021LS009	sucA_325	C_AA065525.1
CQJLP2021LS010	sucA_326	C_AA065526.1
CQJLP2021LS011	sucA_327	C_AA065527.1
CQJB2021LS035	sucA_328	C_AA065528.1
CQJB2021LS036	sucA_329	C_AA065529.1
CQBB2020DS062	sucA_33	C_AA065530.1
CQJB2021LS037	sucA_330	C_AA065531.1
CQJB2021LS038	sucA_331	C_AA065532.1
CQJB2021LS147	sucA_332	C_AA065533.1
CQJB2021LS164	sucA_333	C_AA065534.1
CQJB2021LS165	sucA_334	C_AA065535.1
CQBB2020DS063	sucA_34	C_AA065536.1
CQBB2020DS065	sucA_35	C_AA065537.1
CQBB2020DS066	sucA_36	C_AA065538.1
CQBB2020DS072	sucA_37	C_AA065539.1
CQBB2020DS073	sucA_38	C_AA065540.1
CQBB2020DS074	sucA_39	C_AA065541.1
CQBB2019DS004	sucA_4	C_AA065542.1
CQBB2020DS075	sucA_40	C_AA065543.1
CQYB2020DS077	sucA_41	C_AA065544.1
CQJB2020DS078	sucA_42	C_AA065545.1
CQJB2020DS079	sucA_43	C_AA065546.1
CQJB2020DS080	sucA_44	C_AA065547.1
CQYB2020DS091	sucA_45	C_AA065548.1
CQBB2020DS093	sucA_46	C_AA065549.1
CQBB2020DS095	sucA_47	C_AA065550.1
CQBB2020DS096	sucA_48	C_AA065551.1
CQYB2020DS097	sucA_49	C_AA065552.1
CQBB2019DS005	sucA_5	C_AA065553.1
CQBB2020DS099	sucA_50	C_AA065554.1
CQBB2021DS027	sucA_51	C_AA065555.1
CQBB2021DS028	sucA_52	C_AA065556.1
CQBB2021DS029	sucA_53	C_AA065557.1
CQBB2021DS030	sucA_54	C_AA065558.1
CQBB2021DS031	sucA_55	C_AA065559.1
CQYB2021DS032	sucA_56	C_AA065560.1
CQYB2021DS039	sucA_57	C_AA065561.1
CQYB2021DS040	sucA_58	C_AA065562.1
CQBB2021DS041	sucA_59	C_AA065563.1
CQYB2020DS002	sucA_6	C_AA065564.1
CQBB2021DS042	sucA_60	C_AA065565.1
CQBB2021DS043	sucA_61	C_AA065566.1
CQBB2021DS044	sucA_62	C_AA065567.1
CQYB2021DS045	sucA_63	C_AA065568.1
CQJB2021DS049	sucA_64	C_AA065569.1
CQYB2021DS050	sucA_65	C_AA065570.1
CQBB2021DS052	sucA_66	C_AA065571.1
CQYB2021DS053	sucA_67	C_AA065572.1
CQJB2021DS054	sucA_68	C_AA065573.1
CQYB2021DS057	sucA_69	C_AA065574.1
CQBB2020DS003	sucA_7	C_AA065575.1
CQYB2021DS058	sucA_70	C_AA065576.1
CQBB2021DS064	sucA_71	C_AA065577.1
CQBB2021DS065	sucA_72	C_AA065578.1
CQYB2021DS071	sucA_73	C_AA065579.1
CQYB2021DS072	sucA_74	C_AA065580.1
CQYB2021DS073	sucA_75	C_AA065581.1
CQYB2021DS074	sucA_76	C_AA065582.1
CQYZ2021DS075	sucA_77	C_AA065583.1
CQJLP2021DS076	sucA_78	C_AA065584.1
CQJLP2021DS077	sucA_79	C_AA065585.1
CQBB2020DS004	sucA_8	C_AA065586.1
CQJLP2021DS078	sucA_80	C_AA065587.1
CQBB2021DS079	sucA_81	C_AA065588.1
CQYB2021DS080	sucA_82	C_AA065589.1
CQYB2021DS081	sucA_83	C_AA065590.1
CQYZ2021DS082	sucA_84	C_AA065591.1
CQBB2021DS086	sucA_85	C_AA065592.1
CQYB2021DS087	sucA_86	C_AA065593.1
CQYB2021DS088	sucA_87	C_AA065594.1
CQYB2021DS089	sucA_88	C_AA065595.1
CQYB2021DS090	sucA_89	C_AA065596.1
CQBB2020DS005	sucA_9	C_AA065597.1
CQYB2021DS092	sucA_90	C_AA065598.1
CQYB2021DS093	sucA_91	C_AA065599.1
CQYB2021DS095	sucA_92	C_AA065600.1
CQJB2021DS096	sucA_93	C_AA065601.1
[truncated: 999 more rows]
